# Supplementary material for: Millennial-scale faunal record reveals differential resilience of European large mammals to human impacts across the Holocene
Source: Proc Biol Sci. 2016 Mar 30;283(1827):20152152. doi: 10.1098/rspb.2015.2152 (PMC4822451; doi:10.1098/rspb.2015.2152)
Supplement: Table S1 [file rspb20152152supp2.xls]

## Sheet: Sheet2
Country	Site	Latitude	Longitude
Albania	Konispol Cave	39.6667	20.1833
Albania	Sovjan	40.7438	20.7212
Armenia	Adablur	40.0857	44.1839
Armenia	Arevik	40.0589	44.0274
Armenia	Argishtihinili (Armavir)	40.0896	43.9886
Armenia	Artik	40.6172	43.9758
Armenia	Astghi Blur	40.9135	45.1088
Armenia	Asthi-blur	40.9135	45.1088
Armenia	Aygevan	40.1747	43.9639
Armenia	Ayrivan	40.4374	45.0889
Armenia	Ayrum	41.195	44.8925
Armenia	Benjamin	40.6416	43.7984
Armenia	Berdategh	40.96	45.05
Armenia	Djaghatseteh	41.13	45.01
Armenia	Dzhudzhevan	41.13	45.01
Armenia	Erebuni	40.1479	44.5358
Armenia	Gagaberd	41.05	45.14
Armenia	Garni	40.1219	44.7219
Armenia	Gegham mountains	40.275	44.75
Armenia	Hurdzhin-Hoger	40.8411	45.4983
Armenia	Joudjevan	41.129	44.827
Armenia	Kari-Gluh	41.195	44.8925
Armenia	Karmir Blur	40.1473	44.4613
Armenia	Karnut	40.6697	43.8162
Armenia	Kelanlu	40.1377	44.3185
Armenia	Keti	40.8842	43.8489
Armenia	Khartunarkh	40.1175	44.4998
Armenia	Khatunarkh	40.1175	44.4998
Armenia	Kirgi	40.9057	44.8963
Armenia	Kosi Joter	40.779	44.6285
Armenia	Lchashen	40.4968	44.8719
Armenia	Lori Berd	41.01	44.4287
Armenia	Metsamor	40.0883	44.0466
Armenia	Mokhra Blur V (Armavir)	40.1521	44.0298
Armenia	Mokhrablur	40.0848	44.5001
Armenia	monument of Kaps	40.8384	43.9142
Armenia	Nor Aramvir	40.0896	43.9886
Armenia	Ohmik	40.9244	43.8073
Armenia	Qosi Joter	40.779	44.6285
Armenia	Saraibulakh	40.0118	43.3368
Armenia	Sevan	40.5532	44.9506
Armenia	Sevan, Tsamakaberd, Aghkala	40.5532	44.9506
Armenia	Shamiram	40.2761	44.1008
Armenia	Shamshadin	40.9057	44.8963
Armenia	Shengavit	40.139	44.4784
Armenia	Shirakavan	40.6562	43.7493
Armenia	Sisian	39.5295	46.032
Armenia	Siunik	40.11	44
Armenia	Surb-Naatak	41.0173	45.1517
Armenia	Taghavoranist	40.1617	44.0883
Armenia	Talin	40.3412	43.8559
Armenia	Tandzut	40.0772	44.0886
Armenia	Teghut	40.1251	44.5438
Armenia	Teyshebaini	40.1694	44.2483
Armenia	Tmbatir	40.8844	44.9155
Armenia	Tmshkut	40.8683	45.3392
Armenia	Tsaghkunk	40.1802	44.27
Armenia	Tsamakaberd	40.5662	44.9938
Armenia	Vorotan	39.4886	46.1414
Armenia	Yeghegis	39.9203	45.3488
Armenia	Yengidja	39.8739	44.7638
Austria	Attersee	47.92	13.55
Austria	Bernhardsthal	48.68	16.87
Austria	Bichofshofen (Fst. Sinnhubschll)	47.42	13.22
Austria	Bischofshofen	47.42	13.22
Austria	Bludenz	47.15	9.82
Austria	Brunn am Gebirge (Flur Wolfsholz, Fst. 1, 2)	48.1	16.28
Austria	Brunn am Gebirge (Fst. 1, 2)	48.1	16.28
Austria	Brunn am Gebirge (Fst. 2)	48.1	16.28
Austria	Buhuberg bei Waidendorf, Gem. Drnkrut	48.45	16.82
Austria	Donnerskirchen	47.9	16.63
Austria	Falkenstein (Fst. Schanzboden)	48.72	16.58
Austria	Frauenhofen, Gem. St. Bernhard-Frauenhofen	48.7	15.57
Austria	Gaiselberg, Gem. Zistersdorf	48.53	16.72
Austria	Grohflein (Fst. Fllik)	47.83	16.48
Austria	Hallstatt (Fst. Blockhaus)	47.55	13.65
Austria	Hallstatt (Fst. Grabfeld)	47.55	13.65
Austria	Hallstatt (Fst. Lahn)	47.55	13.65
Austria	Hallstatt (Fst. Rudolfsturm)	47.55	13.65
Austria	Kamegg (OT v. Gars am Kamp)	48.6	15.65
Austria	Leonding	48.2793	14.2538
Austria	Linz	48.3	14.3
Austria	Lorch (Lauriacum), Gem. Enns	48.22	14.47
Austria	Magdalensberg	46.63	14.3
Austria	Mauer bei Wien	48.23	13.95
Austria	Melk (Fst. Wachberg)	48.22	15.32
Austria	Mondsee (Fst. Mondsee)	47.87	13.35
Austria	Mondsee (Fst. Mondsee), Gem. Innerschwandt	47.87	13.35
Austria	Mondsee (Fst. Scharfling)	47.87	13.35
Austria	Mondsee (Fst. Scharfling), Gem. Innerschwandt	47.87	13.35
Austria	Mondsee (Fst. See)	47.87	13.35
Austria	Mondsee (Fst. See), Gem. Innerschwandt	47.87	13.35
Austria	Neckenmarkt	47.6	16.55
Austria	Olgersdorf, Gem. Asparn an der Zaya	48.58	16.47
Austria	Pitten	47.72	16.18
Austria	Poigen, Gem. St. Bernhrad-Frauenhofen	48.7	15.57
Austria	Pulkau	48.7	15.85
Austria	Rebensteiner Mauer	48.1337	16.2677
Austria	Rebensteiner Mauer	48.13	16.27
Austria	Salzburg (Fst. Herbert von Karajan_platz 1)	47.8	13.03
Austria	Salzburg (Fst. Mozartplatz 4)	47.8	13.03
Austria	Salzburg (Fst. Residenz)	47.8	13.03
Austria	Sand	48.85	15.5
Austria	Schanzboden	48.72	16.58
Austria	Schleinbach (Fst. Ziegelei)	48.42	16.47
Austria	Sonnbichl	47.41	12.98
Austria	St. Bernard Frauenhofen	48.6856	15.5967
Austria	Stillfried, Gem. Augern an der March	48.4	16.83
Austria	Strgen, Gem. St. Bernhard-Frauenhofen	48.67	15.6
Austria	Traismauer	48.35	15.73
Austria	Ulrichskirchen-Schleinbach	48.4008	16.4911
Austria	Unterhautzenthal	48.45	16.13
Austria	Unterparschenbrunn, Gem. Sierndorf	48.45	16.12
Austria	Wels (Ovilava)	48.17	14.03
Austria	Wiesing (Fst. Buchberg)	47.33	11.7
Austria	Winzendorf (Fst. Kirche Maria Himmelfahrt)	47.8	16.23
Azerbaijan	Apsheron	40.5	50
Azerbaijan	Baku fortress	40.3661	49.835
Azerbaijan	Bastam	40.9	45.89
Azerbaijan	Chukhur-Kabala fortress	40.8922	47.6922
Azerbaijan	Kobystan	41.18	45.47
Azerbaijan	Kobystan	40.5333	49.3
Azerbaijan	Kura	40	48
Azerbaijan	Mingechaur	40.9	46.8
Azerbaijan	Samur	41.4	48
Azerbaijan	Shomu Tepe	41.18	45.47
Belarus	[98]aplinskoe	52.42	31
Belarus	[98]aplinskoe	52.17	31.08
Belarus	Burakovo	54.55	31.02
Belarus	David-Gorodok	52.05	27.22
Belarus	Dvori[177][99]e	54.08	28
Belarus	Goro[177]kov	52.42	31
Belarus	Grodno	53.68	23.83
Belarus	Kame[155] II	52.07	27.73
Belarus	Kimija	54.4	28.25
Belarus	Kleck	53.83	27.55
Belarus	Kostrica	55.02	29.53
Belarus	Krivina	55.52	30.72
Belarus	Kubli[99]i	54.17	31.17
Belarus	Laben[177][99]ina	54.18	28.15
Belarus	Lukoml'	55.05	30.68
Belarus	Minsk	53.85	27.5
Belarus	Novoselki	54.33	28.17
Belarus	Osovec	55.5	29.83
Belarus	Osovec II	55.5	29.83
Belarus	Pinsk	52.12	26.12
Belarus	Polock	55.17	30.23
Belarus	Slonim	53.1	25.32
Belarus	Turov	52.07	27.73
Belarus	Uragovo	55.02	30.95
Belarus	Vitebsk	55.17	30.23
Belarus	Volkovysk I	53.15	24.45
Belarus	Volkovysk II	53.15	24.45
Belarus	Volkovysk III	53.15	24.45
Belarus	Zaronovo	55.3	29.87
Belgium	Antwerpen (Fst. Stadsparking)	51.22	4.42
Belgium	Bomal-sur-Ourthe	50.38	5.53
Belgium	Brgge (Fst. Burgplatz)	51.22	3.23
Belgium	Brssel (Fst. Rue des Chandeliers 12-16)	50.85	4.35
Belgium	Burst	50.93	3.98
Belgium	Erps-Kwerps	50.9	4.57
Belgium	Givry	50.38	4.03
Belgium	Laarne	51.03	3.85
Belgium	Londerzeel	51	4.32
Belgium	Mielmont	50.48	4.67
Belgium	Namur (Fst. Grognon)	50.48	4.85
Belgium	Namur (Fst. Place March aux Lgumes)	50.48	4.85
Belgium	Namur (Fst. Place Saint-Hilaire)	50.48	4.85
Belgium	Nekkerspoel	51.03	4.48
Belgium	Ormeignies	50.6	3.75
Belgium	Oudenburg	51.18	3.02
Belgium	Petit-Spiennes	50.4249	3.98158
Belgium	Piringen (Fst. Mulkenveld)	50.78	5.62
Belgium	Place Saint-Lambert	50.6406	5.57206
Belgium	Remouchamps	50.48	5.72
Belgium	Ronse (Fst. Square Albert)	50.75	3.6
Belgium	Sassenbroekberg / Broekom	50.78	5.33
Belgium	Senecaberg	50.93	4.37
Belgium	Spiennes	50.45	3.98
Belgium	Theux-Juslenville	50.53	5.82
Belgium	Tongeren (Fst. Kielenstraat)	50.78	5.47
Belgium	Tongeren (Fst. Veemarkt)	50.78	5.47
Belgium	Wange	50.75	5.08
Belgium	Wartembeke	50.77	3
Bosnia and Herzegovina	Obre I	44.1031	18.1408
Bulgaria	[98]avdar	42.63	24.08
Bulgaria	Ajtos	42.763	26.927
Bulgaria	Bela Voda	42.58	22.98
Bulgaria	Chuma	43.47	26.73
Bulgaria	Devetaska-Hhle	43.32	25.17
Bulgaria	Djadovo	42.407	26.026
Bulgaria	Drama	42.23	26.43
Bulgaria	Durankulak ("Palast")	43.67	28.38
Bulgaria	Durankulak (Frhmittelalter)	43.67	28.38
Bulgaria	Durankulak (Horizont V)	43.67	28.38
Bulgaria	Durankulak (Horizont VI)	43.67	28.38
Bulgaria	Durankulak (Sptbronzezeit)	43.67	28.38
Bulgaria	Durankulak, Tolbuchin (NE)	43.7	28.52
Bulgaria	Ezero	42.47	26.03
Bulgaria	Garvan	44.08	26.9
Bulgaria	Goljamata Pe[177][99]era	42.08	22.8
Bulgaria	Goljamata Pe[1779[99]era	42.08	22.8
Bulgaria	Goljamo Del[99]evo	43	27.42
Bulgaria	Goljamo Delcevo	43	27.42
Bulgaria	Goljamo Delcevo	42.924	27.103
Bulgaria	Jas'tepe	42.48	26.52
Bulgaria	Kabile	42.53	26.48
Bulgaria	Kamen Rid	43.75	26.79
Bulgaria	Karanovo	42.5123	25.9155
Bulgaria	Karanovo bei Nova Zagora	42.5	25.93
Bulgaria	Karanovo, anthropogen	42.5	25.93
Bulgaria	Karanovo, Phase I	42.5	25.93
Bulgaria	Karanovo, Phase II	42.5	25.93
Bulgaria	Karanovo, Phase III	42.5	25.93
Bulgaria	Karanovo, Phase IV	42.5	25.93
Bulgaria	Karanovo, Phase V/VI	42.5	25.93
Bulgaria	Karanovo, Phase VII	42.5	25.93
Bulgaria	Kazanl[91]k	42.62	25.4
Bulgaria	Kiten (Fst. Ourdoviza)	42.25	27.77
Bulgaria	Koprivec	43.4	25.88
Bulgaria	Kova[99]evo	41.5	23.48
Bulgaria	Kralevo	43.18	26.7
Bulgaria	Kremenik	42.3	23.27
Bulgaria	Kremenik bei Sapareva Banja	42.3	23.27
Bulgaria	Krivina	43.68	25.62
Bulgaria	Michalic	41.885	26.356
Bulgaria	Nicopolis	43.25	25.58
Bulgaria	Novae	43.62	25.33
Bulgaria	Novae (Grabung 1970, 1972)	43.62	25.33
Bulgaria	Novae (Grabung 1984)	43.62	25.33
Bulgaria	Odercy	43.22	27.92
Bulgaria	Ov[99]arovo	43.17	26.67
Bulgaria	Ov[99]arovo (Fst. Gorata)	43.18	26.65
Bulgaria	Ov[99]arovo (Fst. Platoto)	43.17	26.67
Bulgaria	Ovcharovo	43.7013	27.8441
Bulgaria	Poljanica	43.2	26.58
Bulgaria	Preslav (Fst. Sdtor)	43.17	26.82
Bulgaria	Raciaria	43.82	22.92
Bulgaria	Samovodene	43.13	25.6
Bulgaria	Sav[99]ova	42.58	25.4
Bulgaria	Sedlare	41.434	25.466
Bulgaria	Slatino	42.1611	23.0554
Bulgaria	Sliven	42.617	26.279
Bulgaria	Sofia (Fst. Slatina, Bauhorizont I)	42.7	23.37
Bulgaria	Sofia (Fst. Slatina)	42.7	23.37
Bulgaria	Sofia-Slatina	42.7	23.37
Bulgaria	Sozopol	42.4174	27.6964
Bulgaria	Sozopol (Fst. Bucht)	42.42	27.7
Bulgaria	Sozopol (Fst. Bucht)	42.4174	27.6964
Croatia	Canjevo	46.106	16.3387
Croatia	Dubrovnik	42.6419	18.1065
Croatia	Galovo	45.1531	18.0083
Croatia	Gospodska	43.89	16.43
Croatia	Josipovac Punitovacki-Veliko	45.4081	18.4337
Croatia	Kopacina	43.3307	16.578
Croatia	Most na So[99]i	45	13.73
Croatia	Nin	44.2435	15.1842
Croatia	Pupicina	45.321	14.1373
Croatia	Rijeka Principia	45.3285	14.4364
Croatia	Sebrn	45.3	14.17
Croatia	Sepkovcica	45.7149	16.0763
Croatia	Slavca	45.2663	17.3726
Croatia	Smilcic	44.1261	15.51
Croatia	Smilcic	44.1261	15.5054
Croatia	Tinj-Podlivade	44.0155	15.4317
Croatia	Tvrdava-Podgrade	44.0371	16.1973
Croatia	Vela Spila	42.96	16.72
Croatia	Vinicica	45.1933	15.2869
Croatia	Virovitici	45.8334	17.3838
Croatia	Vrbovec	45.8855	16.4193
Croatia	Vucedol	45.32	19.03
Czech Republic	[176]akvce	48.9	16.7
Czech Republic	[176]akvice (Fst. [176]t[107]pni[99]ky)	48.9	16.7
Czech Republic	[98]erno[177]ice	49.97	14.32
Czech Republic	[99]i[98]arovce	48.55	22.03
Czech Republic	B[171]e[177]t'any	50.57	13.75
Czech Republic	B[171]ezno	50.42	13.43
Czech Republic	B[85][99] Skla-Hhle	49.3	16.72
Czech Republic	Bla[207]im	50.4	13.63
Czech Republic	Bliny	50.55	13.78
Czech Republic	Blu[99]ina (Fst. Czavy)	49.07	16.65
Czech Republic	Brno (Fst. Orl Gasse 16)	49.18	16.6
Czech Republic	Brno (Fst. Star[85] Lskovec)	49.18	16.6
Czech Republic	Brno (Ot. Bystrc)	49.18	16.6
Czech Republic	Brno-Bystrc	49.18	16.6
Czech Republic	Bude[99]	49.09	15.6
Czech Republic	Bylany	49.9567	15.7337
Czech Republic	Bylany	49.93	15.23
Czech Republic	Cerhenice	50.08	15.08
Czech Republic	Cern Vul	50.1484	14.3336
Czech Republic	Chot[107]budice	50.27	13.35
Czech Republic	Dob[177]ice	50.13	15.27
Czech Republic	Dob[177]ice n. C.	50.13	15.27
Czech Republic	Doln B[171]e[207]any I	49.97	14.47
Czech Republic	Doln B[171]e[207]any II	49.97	14.47
Czech Republic	Doln B[171]e[207]any III	49.97	14.47
Czech Republic	Doln V[107]stonice (Fst. V[107]stonick brna)	48.88	16.65
Czech Republic	Holubice	49.18	16.82
Czech Republic	Holubice (Fst. IV)	49.18	16.82
Czech Republic	Homolka	49.704	14.1317
Czech Republic	Homolka	49.7	14.13
Czech Republic	Hradkso	50.43	14.58
Czech Republic	Ivan[99]ice	49.1	16.37
Czech Republic	Jen[177]tejn	50.15	14.6
Czech Republic	Jeni[177][197]v jezd	50.57	13.72
Czech Republic	K[171]epice	49	16.72
Czech Republic	Kl[99]any	50.2	14.43
Czech Republic	Kli[99]any	50.2	14.43
Czech Republic	Kou[171]im	50	14.98
Czech Republic	Kozrovice	49.55	14.1
Czech Republic	Kra[177]ov	50	13.1
Czech Republic	Kulna Cave	49.4153	16.7397
Czech Republic	Levousy	50.38	13.98
Czech Republic	Makot[171]asy	50.15	14.22
Czech Republic	Mikul[99]ice	48.82	17.05
Czech Republic	Mikulov (Fst. Jelen louka)	48.8	16.63
Czech Republic	Mikulovice	50.3	17.33
Czech Republic	Mlkojedy	50.25	14.53
Czech Republic	Mu[177]ov	48.9	16.6
Czech Republic	Nov Dvory (Fst. 2)	49.98	15.32
Czech Republic	O[171]ech	50.02	14.3
Czech Republic	Olomouc (Fst. [206]erotnovo nmesti)	49.58	17.23
Czech Republic	Olomouc (Fst. Michalsk-Str. 4-10)	49.58	17.23
Czech Republic	Olomouc (Fst. Peka[171]sk-Str.)	49.58	17.23
Czech Republic	Olomouc (Fst. Prior)	49.58	17.23
Czech Republic	Pavlov	48.87	16.67
Czech Republic	Podol	49.14	15.67
Czech Republic	Pohansko	48.7	16.93
Czech Republic	Pohlody	50.5	13.52
Czech Republic	Pole[177]ovice	49.03	17.33
Czech Republic	Praha (Fst. Praha 9 - Horn Po[99]ernice)	50.08	14.45
Czech Republic	Praha (Praha 1 - Sv. Petra)	50.08	14.45
Czech Republic	Praha-Hostiva[171]	50.05	14.53
Czech Republic	Praha-Michle	50.05	14.47
Czech Republic	Prosetice	50.63	13.85
Czech Republic	Radovesice	50.55	13.83
Czech Republic	Roztoky	50.17	14.4
Czech Republic	Smolin	49.0073	16.5401
Czech Republic	Smoln	49	16.53
Czech Republic	Tetn	49.95	14.1
Czech Republic	Tuchom[107][177]ice	50.13	14.28
Czech Republic	Vikletice	50.35	13.42
Czech Republic	Zvist bei Doln B[171]e[207]any	49.4	15.97
Denmark	[143]benr[134] Fjord	55.02	9.47
Denmark	[143]gab / Sandhagen	54.75	10.7
Denmark	[143]lborg (Fst. Signalbakken)	57.05	9.95
Denmark	[143]rhus	56.17	10.23
Denmark	[80]gaarde	55.62	11.6
Denmark	[80]lby Lyng	55.48	12.2
Denmark	[80]rum [143]	56.45	10.7
Denmark	[80]rum Aa	56.38	10.82
Denmark	Aam[81]lle	56.72	10.13
Denmark	Aggersund	57.02	9.28
Denmark	Almind Mose	55.55	9.62
Denmark	Alsnderup	55.9705	12.2287
Denmark	Argusgrunden	54.9	11.77
Denmark	Badstrup	55.83	12.12
Denmark	Barritskov	55.7063	9.92162
Denmark	Bellinge	55.3338	10.3141
Denmark	Bergmansdal	55.98	12.58
Denmark	Bisserup	55.2066	11.4988
Denmark	Bj[81]rnsholm	56.88	9.23
Denmark	Blandebjerg	54.83	10.72
Denmark	Blegkilde	57.05	9.93
Denmark	Bloksbjerg	55.75	12.57
Denmark	Bnnerup strand (big individual)	56.529	10.7158
Denmark	Borrebjerg	55.88	11.17
Denmark	Braband	56.17	10.18
Denmark	Braband	56.15	10.11
Denmark	Braband So	56.1466	10.1105
Denmark	Brabrand S	56.15	10.13
Denmark	Brndholt	55.6	11.6376
Denmark	Brovst	57.1	9.53
Denmark	Bunds[81]	56.77	10.3
Denmark	Carstensminde	55.58	12.58
Denmark	Dagens Lys	45.63	12.03
Denmark	Dalsh[81]j	55.08	15.15
Denmark	Dejr[81]	54.92	10.4
Denmark	Dr[145]by Mark	55.45	10.53
Denmark	Dr[81]sselholm	55.62	11.6
Denmark	Drag[81]r (Fst. Stakhaven)	55.6	12.7
Denmark	Dyrh[81]jg[134]rds Mose	55.72	11.1
Denmark	Dyrholmen	56.47	10.05
Denmark	Erholm	55.47	9.88
Denmark	Erteb[81]lle	56.85	9.23
Denmark	Ertebolle/Ellerbek	56.8108	9.18787
Denmark	Faarevejle	55.8	11.47
Denmark	Fannerup	56.38	10.82
Denmark	Flaadet	55	10.85
Denmark	Flynderhage	56.02	10.25
Denmark	Frbjerg Banker	55.3352	10.101
Denmark	Frennemark	55.13	15.17
Denmark	Gderupgrd	55.5906	12.0354
Denmark	Gislinge Lammefjord	55.75	11.55
Denmark	Gjessing[134]rd	56.55	10.2
Denmark	Godsted	54.73	11.63
Denmark	Grnge Mose	55.7327	12.4852
Denmark	Gudumlund	56.97	10.12
Denmark	Gulstav Vesterskov	54.8	10.72
Denmark	Haag	56.35	10.47
Denmark	Handermelle	54.6637	11.5739
Denmark	Hardinxveld-Giessendam	51.83	4.87
Denmark	Hasmark	55.55	10.47
Denmark	Havelse	55.87	12.08
Denmark	Havn[81]	56.72	10.15
Denmark	Havnelev	55.27	12.38
Denmark	Hemsh[81]jg[134]rd	55.83	11.62
Denmark	Henriksholm-B[81]gebakken	55.87	12.58
Denmark	Hesselbjerggaard	55.58	11.4
Denmark	Hjerk Nor	56.7	8.87
Denmark	Holb[145]k (Fst. Ahlgade 15-17)	55.72	11.73
Denmark	Holme Skanse	56.2	10.43
Denmark	Holmegaard	55.28	11.82
Denmark	Holmegaards Mose	55.28	11.82
Denmark	Hors[81]	56.63	9.8
Denmark	Hunds[81] Mose	56.93	8.88
Denmark	Hunstrup Mose	55.17	11.87
Denmark	Ikast	56.15	9.17
Denmark	J[145]gerspris	55.87	12.07
Denmark	Kainsbakke (Fst. A47)	56.42	10.75
Denmark	Kainsmore	56.38	10.82
Denmark	Kamsmose	55.47	9.84
Denmark	Karleby	54.7906	12.0277
Denmark	Kassemose	55.97	12.13
Denmark	Klintes[81]	55.95	11.67
Denmark	Knabberup	55.7144	9.45915
Denmark	Knabstrup	55.68	11.73
Denmark	Knapstrupgrd	55.6638	11.554
Denmark	Kolind	56.37	10.62
Denmark	Kongemose	55.58	11.4
Denmark	Kongsted	55.5652	11.456
Denmark	Kornerup	55.63	12.03
Denmark	Koustrup	56.52	10.73
Denmark	Lang[81]	55.58	10.62
Denmark	Lejre Aa	55.65	12.1
Denmark	Lids[81]	54.7	11.28
Denmark	Lind[81]	54.87	10.73
Denmark	Lindskov	56.7031	10.1388
Denmark	Lindskov	55.88	9.88
Denmark	Lovns	56.7	9.22
Denmark	Lundby (Fst. II)	55.12	11.88
Denmark	Lundby Mose	55.15	11.83
Denmark	Ly[81]	55.05	10.13
Denmark	Lysemose	54.95	11.48
Denmark	Lysemose	54.7747	11.5074
Denmark	M[134]nedalen	56.12	12.43
Denmark	M[134]nedalen	55.8455	12.4922
Denmark	M[81]llegabet	54.9	10.43
Denmark	M[81]llegabet (Fst. II)	54.9	10.43
Denmark	Magle[81]	55.62	11.6
Denmark	Magleby (Fst. K[81]ge S[81]nakke)	55.38	12.37
Denmark	Magleh[81]j	55.85	12.08
Denmark	Maglemose	55.42	11.4
Denmark	Maglemose	55.4161	11.4093
Denmark	Maglemoseg[134]rd	55.87	12.58
Denmark	Maglemoseg[134]rds V[145]nge	55.87	12.58
Denmark	Mejlgaard	56.45	10.9
Denmark	Moseg[134]rden (Fst. III [80]st)	55.62	11.6
Denmark	Moseg[134]rden (Fst. III Nord)	55.62	11.6
Denmark	Moseg[134]rden (Fst. III Vest)	55.62	11.6
Denmark	Muldbjerg (Fst. I)	55.58	11.4
Denmark	N[145]bbet	54.98	10.22
Denmark	N[145]sholm	55.93	11.67
Denmark	N[81]rre Fjand	56.33	8.18
Denmark	Neverk[134]r	55.38	10.07
Denmark	Nexel[81]	45.8	11.3
Denmark	Niv[134]	55.93	12.53
Denmark	Norslund	56.03	10.27
Denmark	Norsminde	56.03	10.28
Denmark	Norsminde	56.0259	10.2609
Denmark	Nym[81]lle	55.07	15.15
Denmark	Odense	55.4	10.38
Denmark	Ordrup N[145]s	55.85	11.37
Denmark	Orelunds Mose	55.58	11.4
Denmark	Pr[145]stelyng	55.58	11.4
Denmark	Prejlerup	55.8261	11.5915
Denmark	Raml[81]se	56.02	12.13
Denmark	Ribe	55.33	8.78
Denmark	Ringkloster	56.03	9.95
Denmark	Rnnebksholm	55.2169	11.7967
Denmark	S[81]borg Slot	56.13	12.32
Denmark	S[81]lager	55.97	11.88
Denmark	S[81]nderholm	57.02	9.75
Denmark	Salpetermosen	55.93	12.32
Denmark	Sarup (Fst. I-IV)	55.2	10.1
Denmark	Sebber	56.97	9.58
Denmark	Skaf[81]g[134?rd	56.4	10.57
Denmark	Skalkendrup Mose	55.38	10.73
Denmark	Skanderborg	56.03	9.95
Denmark	Skottemarke	54.75	11.52
Denmark	Skovby	54.87	10.33
Denmark	Sluseg[134]rd	55	15.02
Denmark	Sonnerupgrd	56.0381	12.4104
Denmark	Sorte Muld	55.08	15.15
Denmark	Sparreg[134]rd	54.89	11.75
Denmark	Spodsbjerg	54.93	10.83
Denmark	Stigtehave	55.15	10.93
Denmark	Stilling	56.07	10
Denmark	Stokholthusene	55.5033	11.6071
Denmark	Store Damme	54.9154	12.1608
Denmark	Store Tstrup	55.553	11.7105
Denmark	Store Valby	55.43	11.38
Denmark	Strandg[134]rd	55.78	11.93
Denmark	Stubberup B[145]k	56.72	9.97
Denmark	Sv[145]rdborg (Fst. I)	55.1	11.88
Denmark	Sv[145]rdborg (Fst. II)	55.1	11.88
Denmark	Sv[145]rdborg Mose	55.1	11.88
Denmark	Svaleklint	55.8	12.1
Denmark	Svendborg (Fst. [80]rkild Schlo)	55.07	10.62
Denmark	Svendborg (Fst. Christiansminde)	55.07	10.63
Denmark	Svendborg (Fst. Franziskanerkloster)	55.07	10.62
Denmark	Svendborg (Fst. Land Reg. No. 449a, 482)	55.07	10.62
Denmark	Svendborg (Fst. Land Reg. No. 607a)	55.07	10.62
Denmark	T[81]mmerup Mose	55.6	11.58
Denmark	Tangelsberg	52.3972	13.9261
Denmark	Terp Mose	56.2107	10.2394
Denmark	Tofteg[134]rd	55.4	12.3
Denmark	Toftum	55.9	10
Denmark	Torslev	57.08	9.5
Denmark	Tr[145]lleborg	55.38	11.35
Denmark	Tranekr Mose	55.0912	10.9213
Denmark	Troldebjerg	54.87	10.73
Denmark	Trylleskoven	55.57	12.22
Denmark	Tybrind Vig	55.4	9.8
Denmark	Ulkestrup Lyng [80]st	55.58	11.4
Denmark	Ulkestrup Lyng [81]st	55.58	11.4
Denmark	Ulkestrup Lyng st 17590	55.6084	11.5231
Denmark	Varpelev	55.35	12.3
Denmark	Vedb[145]k Boldbaner	55.87	12.58
Denmark	Vedelshave	55.5	9.95
Denmark	Vejleby	54.7	11.5
Denmark	Verup	55.5	11.5
Denmark	Verup Mose	55.5	11.5
Denmark	Vester Ulslev	54.7	11.6
Denmark	Viborg	56.45	9.43
Denmark	Viborg (Fst. Pedersstr[145]de	56.45	9.43
Denmark	Viborg (Fst. S[81]nders[81])	56.45	9.43
Denmark	Vig	55.8513	11.5833
Denmark	Villingeb[145]k	56.12	12.45
Denmark	Villingeb[145]k	56.0711	12.3881
Denmark	Vinde-Helsinge	55.5	11.5
Denmark	Virksund	56.62	9.3
Denmark	Voldtofte	55.23	10.1
Denmark	Ypenburg	52.0431	4.35897
Estonia	Akali	58.4	27.23
Estonia	Asva (Ausgrabung 1948-1949)	58.41	23.02
Estonia	Iru	59.47	24.9
Estonia	K[83]nnu (Grber)	58.27	22.53
Estonia	K[83]nnu (Siedlung)	58.27	22.53
Estonia	K[83]nnu bei Kurassaare	58.27	22.53
Estonia	Kasekla	58.62	23.58
Estonia	Kpa	57.93	27.17
Estonia	Kudrukla	59.45	28.1
Estonia	Kunda	59.5016	26.5227
Estonia	Kunda	59.5	26.57
Estonia	Kunda (Fst. Lammasmgi)	59.5	26.57
Estonia	L[83]havere	58.55	25.47
Estonia	Loona	58.35	22.01
Estonia	Mustivere	58.38	25.53
Estonia	Naakame	58.24	22.24
Estonia	Naanu	58.37	25.61
Estonia	Narva I (Schicht 1)	59.4	28.2
Estonia	Narva I (Schicht 3 u. 2)	59.4	28.2
Estonia	Narva IV	59.4	28.2
Estonia	Otepja	58.05	26.5
Estonia	Pe[109]du	58.23	26.45
Estonia	Pulli	58.43	24.68
Estonia	Rakvere	59.33	26.35
Estonia	Rebala	59.45	25.07
Estonia	Ridala	58.45	23.02
Estonia	Riigikla I	59.42	28.14
Estonia	Riigikla I (Ot. v. Narva)	59.42	28.14
Estonia	Riigikla II	59.42	28.14
Estonia	Riigikla II (Ot. v. Narva)	59.42	28.14
Estonia	Riigikla III	59.42	28.14
Estonia	Riigikla III (Ot. v. Narva)	59.42	28.14
Estonia	Riigikla IV	59.42	28.14
Estonia	Riigikla IV (Ot. v. Narva)	59.42	28.14
Estonia	Ryuge	57.73	26.92
Estonia	Saadjrve	58.53	26.65
Estonia	Tallin	59.43	24.73
Estonia	Tamula	57.73	26.92
Estonia	Tamula bei R[83]uge	57.73	26.92
Estonia	Tartu	58.4	26.73
Estonia	Valma	58.37	25.97
Estonia	Viljandi	58.3677	25.5953
Estonia	Villa	58.06	27.07
Estonia	Villa bei P[83]lva	58.06	27.07
Finland	Alajrvi	63	23.83
Finland	Alajrvi (Fst. Rasi)	63	23.83
Finland	Alavus (Fst. Vasikkahaka)	62.58	25.58
Finland	Askola	60.47	25.63
Finland	E. Karelia, Kemjarvi	66.7159	27.4294
Finland	Emsal	60.3	25.58
Finland	Enonteki Markkina	68.4779	22.313
Finland	Enontekio 17 Myllyjarama	68.3875	23.6357
Finland	Enontekio 198 Suonttajok i W1	68.3875	23.6357
Finland	Enontekio 199 Suonttajok i W2	68.3875	23.6357
Finland	Enontekio 200 Suonttajok i W3	68.3875	23.6357
Finland	Enontekio 201 Majava	68.3875	23.6357
Finland	Enontekio 204 Sahaniemi	68.3875	23.6357
Finland	Enontekio 206 Aittalaht i	68.3875	23.6357
Finland	Enontekio 208 Valkeajarvi E	68.3875	23.6357
Finland	Enontekio 210 Myllymaa 2	68.3875	23.6357
Finland	Enontekio 73 Saamen museo	68.3875	23.6357
Finland	Enontekio 89 Museotontt i	68.3875	23.6357
Finland	Helsingin mlk., Vestersundom	60.2563	25.1417
Finland	Henttala	60.4	25.67
Finland	Honkajoki	62	22.25
Finland	Hyrynsalmi 16 Koppeloniemi	64.6789	28.4822
Finland	Inari 13 Saamen museo	68.9051	27.0209
Finland	Inari 13 Vuopaja	68.9051	27.0209
Finland	Inari 14 Vuopaja N	68.9051	27.0209
Finland	Jkuru, Rasinmaki	60.7444	26.7679
Finland	Kahvikivi / Pieksmki	62.3	27.17
Finland	Kapakkamki / Sulkava	61.83	28.42
Finland	Karijoki Susiluola	62.3086	21.7078
Finland	Karpankangas / Ilomantsi	62.67	30.92
Finland	Kemijrvi (Fst. Neitil IV)	66.7	27.5
Finland	Kemijrvi (Fst. Pikkukyl)	66.7	27.5
Finland	Kerava	60.42	27.17
Finland	Kerava	60.4032	25.1044
Finland	Kittil (Fst. Vanhainkoti)	67.67	24.83
Finland	Ko[177]ice (Fst. Barca)	48.73	21.27
Finland	Kuivaniemi	65.5842	25.1873
Finland	Kurikka (Fst. Topee)	62.6	22.42
Finland	Kylsrkk / Liperi	62.55	29.48
Finland	Latokallio / Mikkeli	61.73	27.25
Finland	Leivonmaki	61.9149	26.1225
Finland	Liljendal (Fst. Kvarnbacken)	60.57	28.08
Finland	Luopioinen (Fst. Hietaniemi)	61.33	24.63
Finland	Maltimki / Tuusniemi	62.83	28.53
Finland	Mustonen / Tuusniemi	62.83	28.53
Finland	Nakkila	61.58	22
Finland	Nitriansky Hrdok (OT v. [176]urany, Fst. Zme[99]	48.07	18.2
Finland	Nkkl	68.6027	23.5624
Finland	Outokumpu Laavussuo	62.7277	29.0163
Finland	Paltamo (Fst. Kaarre)	64.42	27.83
Finland	Parkano, Vatajajarvi	62.0147	23.0225
Finland	Pihtipudas (Fst. Rnni)	63.4	25.5
Finland	Porvoo	60.4	25.67
Finland	Posio 39 Kuorikkikanga s	66.1127	28.1689
Finland	Raisio	60.4859	22.169
Finland	Roinilampi / Ristiina	61.53	27.25
Finland	Saarijrvi	62.65	25.65
Finland	Saksanniemi / Lappeenranta	61.07	28.25
Finland	Seitala	69.9061	27.0236
Finland	Simo	65.6626	25.0698
Finland	Sodankyla	67.4161	26.5945
Finland	Srisniemi (Fst. Sillankorwa + Niemelnniemi)	64.45	26.83
Finland	Sts / Outokumpu	62.72	29.08
Finland	Taatsi	67.6513	24.906
Finland	Tahinniemi / Pieksmki	62.3	27.17
Finland	Taivalkoski	65.5744	28.2431
Finland	Taivalkoski 37 Tervaniemi	65.5744	28.2431
Finland	Tervola	66.0822	24.8075
Finland	Tornio	65.8481	24.1468
Finland	Tuliniemi / Kiuruvesi	63.63	26.67
Finland	Turku	60.4535	22.2782
Finland	Tyrvnt	61.12	24.33
Finland	Utsjoki Pappila	69.9061	27.0236
Finland	Vaanta	60.29	25.03
Finland	Vainionmki	60.87	21.67
Finland	Valkola	61.73	27.25
Finland	Vantaa	60.3	24.95
Finland	Vihanti	64.4891	24.9894
Finland	Vihanti (Fst. Kaukaala)	64.48	25
Finland	Voutilainen / Leppvirta	62.5	27.83
Finland	Ylmylly	62.53	29.5
France	Abri de Roche-Chvre	47.22	6.63
France	Abri de Roche-Chvre/Bretonvillers	47.22	6.63
France	Abri du Roc Trou	48.25	2.5
France	Abri Dufaure	43.53	1.05
France	Abri Jean-Cros	43.07	2.48
France	Agel, "Roucaude"	43.33	2.85
France	Alet	48.65	2
France	Als, l'Ermitage	44.13	4.08
France	Alunay-de-Saintonge	48.5	0.75
France	Ambrussum	43.67	3.5
France	Ambrussum/Villetelle	43.73	4.15
France	Anis-2-Hortus/Valflauns	43.8	3.87
France	Argentomagus	46.62	1.5
France	Argentomagus, Champ de l'Image	46.62	1.5
France	Argentomagus/St. Marcel-Indre	46.62	1.5
France	Arnaville, le Rudemont	49.02	6.05
France	Arras, Beaudimont	50.28	2.77
France	Aulnay-de-Saintonge	45.5	0.75
France	Auriac	43.22	2.35
France	Balloy, Grosbois	44.4	3.13
France	Bantayr	43.22	1.07
France	Baous de la Saille/Bize	43.32	2.87
France	Barbuise-Courtavant	48.3	4.08
France	Beaussement	44.4922	4.36044
France	Beaussement	44.49	4.36
France	Beauvais, "Les Aulnes du Canada"	49.43	2.08
France	Beauvais, Les Aulnes du Canada	49.43	2.08
France	Belbze-en-Comminges	43.13	1.02
France	Belloy-Sur-Somme	49.95	2.15
France	Bercy	48.84	2.38
France	Bergerie Neuve/Lauret	45.57	6.68
France	Berry-au-Bac, "chemin de la Pcherie"	49.4	3.9
France	Berry-au-Bac, "la Croix Maigret"	49.4	3.9
France	Berry-au-Bac, "le chemin de la pcherie"	49.4	3.9
France	Berry-au-Bac, Croix-Maigret	49.4	3.9
France	Berry-au-Bac, La Croix Maigret	49.4	3.9
France	Besanon St. Paul	47.23	6.03
France	Besanon, "parking de la Mairie"	49.23	6.03
France	Bliesbruck-Reinheim	45.12	7.17
France	Bliesbruck-Reinheim, Schacht 25	47.12	7.17
France	Bourges, Littr	47.08	2.38
France	Bourges, St. Martin	47.08	2.38
France	Boury-en-Vexin, "le cul froid"	49.23	1.75
France	Breteville-le-Rabet	49.02	0.27
France	Buchy, Grand Besle	44.58	1.37
France	Burthcourt/Salonnes	48.58	6.25
France	Cailhol, Grotte des "Balmes"	43.67	3.5
France	Cairn de la Hoguette	49.1	0.35
France	Cairn de la Hoguette/Fontenay-le-Marmion	49.1	0.35
France	Calissanne II	43.55	5.13
France	Cambous/Viols-en-Laval	48.67	3.5
France	Camp de la Vergentire	47.78	5.35
France	Camp de la Vergentire/Cohons/Vallinot	47.78	5.35
France	Can Pey	48.43	2.57
France	Can Pey/Montferrer	48.43	2.57
France	Carsac	44.83	1.25
France	Carvin	50.5	2.97
France	Catenoy, "Le camp de Csar"	49.38	2.5
France	Cazres	43.22	1.07
France	Chalain	46.67	5.78
France	Chalain 3	46.67	5.78
France	Chalain/Museum Lons-le-Saunier	46.83	5.83
France	Chambly/La Marnire	49.17	2.25
France	Champlieu, Thermen	46.6	4.78
France	Charcognier	46.1	-0.78
France	Chartrettes, "l'Enfer"	48.48	2.7
France	Chartrettes, "le Temps perdu"	48.48	2.7
France	Chessy-les-Mines	46	4.5
France	Chevrires, La plaine du Marais	49.35	2.68
France	Chinchon Abri 2	43.93	5.1
France	Choisy-au-Bac, "Le Confluent"	49.45	2.88
France	Chteau d'Usson/Rouze/Qurigut	42.7	2.12
France	Chteau du Lebous	43.77	3.85
France	Chteau du Lebous/St. Mathieu-de-Treviers	43.77	3.85
France	Chteaubernard, Grotte 2	45.7	0.32
France	Chteauneuf-lez-Martigues	43.38	5.17
France	Clairvaux/Museum Lons-le-Saunier	46.57	5.75
France	Colletire/Charavines-les-Bains	48.43	5.52
France	Compierre	47.23	3.49
France	Compigne, "le Gord"	49.42	2.83
France	Compigne, Fond Pernant	49.5	2.5
France	Compigne, Font Pernant	49.42	2.83
France	Creil, "Les Crisiers"	49.27	2.48
France	Creil, Les Crisiers	49.27	2.48
France	Ct Carrire/Lumbres/St. Omer	50.75	2.25
France	Ct Montagne/Lumbres/St. Omer	50.75	2.25
France	Cte Carrire	50.75	2.25
France	Cte Montagne	50.75	2.25
France	Cuiry-ls-Chaudardes	49.38	3.77
France	Cuiry-ls-Chaudardes, "les Fontinettes"	49.38	3.77
France	Curtil Brenot/Ouroux-sur-Sane	46.72	4.95
France	Dambron	48.12	1.87
France	Dcines, le Molron	45.75	4.97
France	Devezas/S.Maurice de Navacelle	43.83	3.5
France	Dolmen de Villaine	47.27	1
France	Douai, puits S.14	50.37	3.08
France	Dreuil les Amiens, "Derrire le village"	49.92	2.23
France	Dreuil-les-Amiens, "Derrire le village"	49.92	2.23
France	Ensisheim, "Ratfeld"	47.85	7.33
France	Entzheim	48.55	7.75
France	Epave de l'Aber Wrac'h	48.6	4.58
France	Escanin 2/Les Baux	48.5	5
France	Escanin 2/Les Baux	43.75	4.8
France	Feurs	50.73	4.22
France	Fontaines-Sales	47.47	3.72
France	Frjus-Capitou	43.43	6.73
France	Frjus, les Aiguires	43.43	6.73
France	Gelleneuve	43.9	0.3
France	Gidy	47.92	2.33
France	Gimel/Grabels	45.3	0.37
France	Gours-aux-Lions/Marolles-sur-Seine	43.38	3.03
France	Gramari	44.014	5.22389
France	Gramari/Mthamis	48.02	5.22
France	Grand Loou	43.33	5.97
France	Grande Grotte de Coulouma	43.45	2.85
France	Gravas/St. Mathieu-de-Trviers	43.77	3.85
France	Grotte C, Baudinard	43.72	6.13
France	Grotte de Foissac	44.35	2.03
France	Grotte de l'Aigle/Mjannes-le-Clap	46.23	4.33
France	Grotte de l'Hortus/Valflauns	43.8	3.87
France	Grotte de la Fourbine	43.63	4.78
France	Grotte de Linoire	45.07	1.57
France	Grotte de Rochereil	45.28	0.48
France	Grotte de Sirejol	43.92	5.53
France	Grotte de St. Marcel	44.37	4.53
France	Grotte de Vauloubeau	48.93	5.38
France	Grotte des Adoutx	49.82	2.33
France	Grotte des Planches-prs-Arbois	43.92	5.78
France	Grotte des Treilles	44.25	2.5
France	Grotte du Bignalats	43.1	0.42
France	Grotte du Bignalats	41.1	0.42
France	Grotte du Gardon	46.17	5.33
France	Grotte I des Treilles	44.25	2.5
France	Grotte IV, St. Pierre de la Fage	43.78	3.42
France	Guiry-Gadancourt	44.13	1.85
France	Hattstatt	48.02	7.32
France	Haut-Koenigsbourg	48	7.33
France	Herblay, Gaillon-le-Bas	49	2.15
France	Herblay/Ferme des Fontaines	49	2.15
France	Houdancourt, les Esquillons	49.35	2.65
France	Igue du Cloup Sgui	44.5	1.5
France	Ithe/Tremblay-sur-Mauldre	48.42	1.47
France	Juvigny, "Les Grands Traquiers"	47.92	4.17
France	Juvigny, Les Grands Traquiers	47.92	4.17
France	L'Ile sous Quirieu	45.8	5.45
France	La Balma de Montbolo	48.5	2.33
France	La Baume/Le Beaucet	43.98	5.12
France	La Bauve/Meaux	48.97	2.9
France	La Cavalerie, La Fabire	43.02	3.15
France	La Charit-sur-Loire/Cluny	47.18	3.02
France	La Couronne 1	43.5	5
France	La Doue	45.1	1.42
France	La Font du Coucou	43.62	3.6
France	La Liquire	43.78	4.18
France	La Paillade/Grabels	43.65	3.78
France	La Poulaine/piais-Rhus	49.12	2
France	La Pousaraque/La Nerthe	43.38	5.3
France	La Saulsotte/Nogent-sur-Seine	48.5	3.52
France	La Tourasse/Saint-Martory	43.15	0.93
France	Lac du Grand Maclu	46.83	5.83
France	Langres	47.88	5.33
France	Larina-Chatelans	45.17	5.83
France	Lattes, Saint Sauveur	49.67	3.5
France	Lattes, Saint Sauveur	45.67	3.5
France	Le Col de la Vayede	43.5	5
France	Le Grand-Ranc/Boucoiran	44.98	4.18
France	Le Laouret	48.08	2.5
France	Le Ligeaud/La Croisille-sur-Briance	42.63	1.58
France	Le Mans, toile-Jacobins	48	0.2
France	Le Mourre-de-Sve	43.99	4.9
France	Le Payr/Loubill	46.07	0.05
France	Le Plan de la Tour/Gailhan	43.844	4.03237
France	Le Plan de la Tour/Gailhan	43.83	4.03
France	Le Plan-de-la-Tour/Gailhan	43.844	4.03237
France	Le Plan-de-la-Tour/Gailhan	43.34	6.57
France	Les Castels/Nages	46.68	2.78
France	Les Gandus, St. Ferrol Trente Pas	44.43	5.22
France	Les Laurons	43.45	6.48
France	Les Matignons/Juillac-le-Coq	45.95	1.08
France	Les Tonis, Vacquiers	43.77	1.48
France	Ligardes	44.02	0.47
France	Lo Lladre	42.45	2.05
France	Loupian, Prs-Bas	43.45	3.62
France	lyon, Sainte-Croix	45.77	4.83
France	Marly/Valenciennes	43.37	3.53
France	Marseille, Bon Jsus	43.3	5.37
France	Marseille, Cathdrale	43.3	5.37
France	Marseille, Joliette	43.3	5.37
France	Marseille, La Bourse	43.3	5.37
France	Martigues-en-l'Ile	43.4	5.05
France	Mas Sauvy	42.63	2.92
France	Mauguio, La Rallongue	43.62	4.02
France	Mauressip	45	4
France	Menneville, Derrire le village	49.42	4
France	Mercin-et-Vaux	50.38	3.33
France	Merpins	45.68	0.4
France	Messas	47.92	2.33
France	Meulan, l'Ile Belle	49	1.92
France	Mirebeau	44.4	5.33
France	Mont Cavalier	43.83	4.35
France	Mont d'Huette/Jonquires	47.5	2.5
France	Mont-Garou, Sanary-sur-Mer	43.12	5.8
France	Montagnieu, Pr de la Cour	45.52	5.45
France	Montmaurin	43.22	0.63
France	Montpellier-le-Vieux	44.13	3.22
France	Montpellier-Richemont	47.6	3.88
France	Morbihan	47.92	2.83
France	Motte d'Ilay/Lac d'Ilay	46.83	5.83
France	Motte de Dcines-Charpieu	44.73	5
France	Mourre de Sve	43.99	4.9
France	Mze, Les Pnitents	43.43	3.62
France	Nages, Oppidum	46.68	2.78
France	Nanteuil-sur-Aisne	49.52	4.3
France	Neuvy-en-Dunois	47.2	1.53
France	Nieul-sur-l'Autize	46.42	0.65
France	Nmes, rue St. Laurent	43.83	4.35
France	Nmes, Z.A.C. des Halles	43.83	4.35
France	Noyen-sur-Seine	44.45	3.35
France	Noyen-sur-Seine, Haut-des-Nachres	48.45	3.35
France	Noyon, Ilot des Deux-Bornes	49.58	3
France	Oppidum de la Cloche	43.41	5.31
France	Ouroux-sur-Sane	46.72	4.95
France	Pagny-sur-Moselle	45.98	6.03
France	Palaminy Grab 9	43.2	1.07
France	Pardigon 3, Cavallaire	43.18	6.53
France	Paris, Grand Louvre, cour Napolon	48.87	2.33
France	Paris, Parc de Saint-Cloud	48.87	2.33
France	Paris, rue Henri-Barbusse	48.87	2.33
France	Pice de Rance	48.4	4.5
France	Pierre-Folle/Thir	46.55	1
France	Pignan, Les Gardies	43.58	3.78
France	Pilon-du-Roy/Allauch	43.33	5.47
France	Pont d'Ambon	45.32	0.59
France	Port Salses	42.83	2.92
France	Puygiron	44.53	4.85
France	Reichstett	48.65	7.75
France	Reichstett	48.6483	7.75356
France	Reichstett	48.6483	7.75352
France	Rochedane	47.37	6.76
France	Rochefort-en-Valdaine	44.55	4.75
France	Rodez, Court Comtal	44.35	2.57
France	Rodez, Notre Dame du Bon Accueil	44.35	2.57
France	Roque de Viou	46.8	4.23
France	Roque de Viou	43.8	4.23
France	Roque de Viou/Saint-Dionisy	46.8	4.23
France	Roquemissou	44.25	2.5
France	Rosheim	48.52	7.47
France	Roucadour	44.5	1.5
France	Rouffach-Gallbhl	47.96	7.28
France	Rouffach-Gallbhl	44.95	7.3
France	Ruisseau de l'glise	43.67	3.5
France	Ruisseau de l'glise 3/St. Jean-de-Minervois	43.67	3.5
France	Saint-Avit-Senieur	44.77	0.82
France	Saint-Blaise	43.5	5
France	Saint-Michel/La Garde	43.5	6.33
France	Saint-Romain	45.83	4.83
France	Saint-Romain-de-Jalionas	45.75	5.22
France	Sargel, Grotte 1	46.02	2.95
France	Sargel, Grotte 1	43.02	2.95
France	Sargel, Grotte 1/St.-Rome-de-Cernon	43.02	2.95
France	Soubrac	45.65	0.25
France	Soubrac/Gensac-la-Pallue	45.65	0.25
France	St. Bertrand-de-Comminges	43.03	0.57
France	St. Cme-et-Maruejols	43.82	4.2
France	St. Marcel - Argentomagus	46.62	1.5
France	St. Marcel, Fanum 1	46.62	1.5
France	St. Marcel, Museum	46.62	1.5
France	St. Michel/La Garde	43.5	6.33
France	St. tienne-de-Gourgas	43.77	3.38
France	Sublaines	47.27	1
France	tang de Mauguio	43.55	4
France	Taradeau, L'Ormeau	44.45	6.42
France	teauville	48.08	1.43
France	Tinqueux	49.25	3.98
France	tival b. Clairvaux-les-Lacs	46.5	5.78
France	Toulouse, place St. Etienne	43.62	1.45
France	Vaison-la-Romaine, La Villasse Sud	46.42	4.65
France	Variscourt, l'oppidum du Vieux Reims	49.42	3.98
France	Vauvretin/Epervans	46.75	4.9
France	Verberie, les Moulins	45.3	2.75
France	Vi-Cioutat	44	4
France	Videlles	48.47	2.43
France	Vieille glise/La Baume de Thury	47	6.33
France	Vieille glise/La Baume de Thury	46	6.33
France	Vieille glise/La Baume de Thuy	46	6.33
France	Vieille-Toulouse	43.52	1.45
France	Villeneuve-Saint-Germain	49.5	3.5
France	Villers, St. Paul, La Barrire	45.43	2.1
France	Villevieille	43.78	4.08
France	Villiers-le-Sec	49.07	2.4
France	Vincelles/Cravant	47.92	3.75
France	Viviers	44.47	4.68
Georgia	Abanoskhevi	42.02	44.75
Georgia	Apiancha	42.9925	41.2803
Georgia	Arujlo	41.34	44.93
Georgia	Bavra II	41.1186	43.8087
Georgia	Belaja Peschera	42.4	42.5
Georgia	Cemeteries and towns at Samtavro and Armazi	41.84	44.71
Georgia	Chikhori	42.2344	43.0683
Georgia	Colchis	42.7112	41.4616
Georgia	Damtsvari Gora	41.65	45.69
Georgia	Darkveti	42.04	43.89
Georgia	Delissi (Tbilisi)	41.71	44.793
Georgia	Didi-gora	41.5827	46.2287
Georgia	Edzani	41.6	44.08
Georgia	Edzani (Barmaksiz)	41.6	44.08
Georgia	Holodni cave (Cold cave)	42.71	41.48
Georgia	Imiris-Gora	41.38	45.01
Georgia	Jinisi	41.75	43.83
Georgia	Khramis Didi Gora	41.41	44.46
Georgia	Kotias Klde	42.26	43.33
Georgia	Nachivchavebi	41.53	44.43
Georgia	Near Anaklia	42.3957	41.5772
Georgia	Patara Khrami	41.62	43.98
Georgia	Sagvardjile	42.43	43.97
Georgia	Samele Klde	42.49	43.94
Georgia	Shulaveri	41.43	44.86
Georgia	Tqisbolo-gora	41.5407	46.1619
Georgia	Tsiteli Gorebi	42.3667	45.6167
Georgia	Tsiteli Gorebi (Alazani)	42.3667	45.6167
Georgia	Tsona	42.46	43.72
Georgia	Tsopi	41.36	44.37
Georgia	Udabno I	41.4973	45.3832
Georgia	White cave	42.26	42.71
Georgia	Zurtaketi	41.4119	44.0953
Germany	Aldingen	48.9	9.2
Germany	Allstedt	51.4	11.38
Germany	Alsleben	51.7	11.67
Germany	Alt Lbeck	53.88	10.68
Germany	Altburg / Bundenbach	49.87	7.35
Germany	Altenbauna	51.42	9.33
Germany	Altenburg_Rheinau	47.66	8.6
Germany	Altenerding, Fuchsberg	48.25	11.93
Germany	Altenstadt	50.28	8.93
Germany	Altheim	48.57	10.03
Germany	Altheim (Fst. Heidenhbel)	49.13	7.23
Germany	Am Donnersberg (Gem. Gielde)	52.08	10.5
Germany	Am Hetelberg / Gielde	52.08	10.5
Germany	Am Kaiserstein / Gielde	52.08	10.5
Germany	Ammerbuch-Pfffingen	48.53	9.07
Germany	Ammerbuch-Poltringen	48.53	9.07
Germany	Ammerbuch-Reusten	48.53	9.07
Germany	Arkona	54.68	13.43
Germany	Aschheim	48.17	11.72
Germany	Auerberg	47.82	10.9
Germany	Bacherswall	53.45	13.13
Germany	Bad Drrenberg	51.3	12.07
Germany	Bad Frankenhausen (Fst. Kyffhuser)	51.35	11.1
Germany	Bad Friedrichshall-Jagstfeld	49.23	9.23
Germany	Bad Kreuznach	49.85	7.87
Germany	Bad Nauheim	50.37	8.77
Germany	Bad Neuheim	50.37	8.77
Germany	Bad Segeberg (Fst. Trave)	53.93	10.32
Germany	Bad Wimpfen	49.23	9.13
Germany	Ballenstedt	51.72	11.23
Germany	Bamberg, Domberg	49.9	10.9
Germany	Barbing-Kreuzhof	49	12.2
Germany	Bardowick (Fst. Kirchenhgel St. Wilhadi)	53.3	10.4
Germany	Bardowick (Fst. St. Wilhadi-Strae)	53.3	10.4
Germany	Barleben (Hhnerfarm)	52.2	11.63
Germany	Barleben (Schweinemsterei)	52.2	11.63
Germany	Barleben - Schweinemsterei	52.2	11.63
Germany	Barleben (Fst. Hhnerfarm)	52.2	11.63
Germany	Barsbek	54.42	10.37
Germany	Barward	53.63	8.55
Germany	Basedow	53.7	12.68
Germany	Bebensee (Fst. LA 26)	53.88	10.3
Germany	Bedburg	51	6.58
Germany	Bedburg-Knigshoven	51.03	6.53
Germany	Behren-Lbchin	54.03	12.67
Germany	Bel	54.63	9.77
Germany	Bentumersiel	53.27	7.37
Germany	Berching-Pollanten	49.1	11.47
Germany	Berg/Trkheim	48.05	10.65
Germany	Bergheim	51.2	9.08
Germany	Bergheim	50.95	6.63
Germany	Berlin-Blankenburg	52.6	13.45
Germany	Berlin-Kpenick (Fst. Schloinsel)	52.45	13.57
Germany	Berlin-Lichterfelde	52.43	13.32
Germany	Berlin-Neuklln (Fst. Richardplatz)	52.48	13.43
Germany	Berlin-Rudow (Fst. Krokusstrae)	52.42	13.5
Germany	Berlin-Rudow (Fst. Wegerichstrae 11)	52.42	13.5
Germany	Berlin-Schneberg (Fst. Hauptstr. 40)	52.5	13.37
Germany	Berlin-Spandau	52.53	13.22
Germany	Bettelkche	49.43	11.87
Germany	Bettenroder Berg (Fst. I u. IX)	51.47	10
Germany	Binsenwerder	53.45	13.18
Germany	Bischofswarder / Bosau	54.12	10.43
Germany	Bistoft (Fst. LA 11)	54.7	9.53
Germany	Bobingen	48.25	10.83
Germany	Boklunder Au	54.6	9.55
Germany	Bondebrck	54.7	9.63
Germany	Bondorf	48.52	8.82
Germany	Bonn	50.73	7.12
Germany	Boomborg/Hatzum	53.3	7.35
Germany	Borg	51.6667	9.16667
Germany	Borg	49.5	6.52
Germany	Borg	49.5	6.46
Germany	Borneck	53.63	10.2
Germany	Borstel	52.63	11.83
Germany	Bosau	54.12	10.43
Germany	Bottendorf (Fst. Leimberg)	51.3	11.4
Germany	Braburg	51.12	9.25
Germany	Brandenburg (Fst. Dominsel)	52.42	12.55
Germany	Braunschweig (Fst. Turnierstrae)	52.27	10.52
Germany	Braunsdorf	51.3	11.9
Germany	Bregentwedt	50.98	11.32
Germany	Breisach-Hochstetten	48.03	7.6
Germany	Breisach, Mnsterberg, Dr. Lwe	48.03	7.6
Germany	Breisach, Mnsterberg, Hotel am Mnster	48.03	7.6
Germany	Breisach, Mnsterberg, Schanno	48.03	7.6
Germany	Breisach, Mnsterberg, St. Laurentius	48.03	7.6
Germany	Breisach/Mnsterberg	48.03	7.6
Germany	Britz (Fst. Hufeisenteich)	52.88	13.8
Germany	Broda	53.55	13.23
Germany	Brohna	51.25	14.4
Germany	Bruchsal-Aue	49.1258	8.5977
Germany	Bruchsal-Scheelkopf	49.1258	8.5977
Germany	Bruchsal-Scheelkopf	49.1253	8.6091
Germany	Bruchstedt	51.18	10.78
Germany	Btzsee	53.06	13.06
Germany	Buchow-Karpzow (Fst. 8)	52.52	12.93
Germany	Burg Berge (Mons) - Altenberg	51.03	7.13
Germany	Burg Bodenteich	52.83	10.7
Germany	Burg Isenberg / Hattingen	51.33	7.22
Germany	Burg Plesse / Bovenden	51.58	9.92
Germany	Burg Uda	51.33	6.33
Germany	Burgheim	48.72	11.05
Germany	Burghhle	48.06	9.13
Germany	Burgruine Schnellerts	48.72	8.85
Germany	Buttstdt (Fst. Mehners Lehmgrube)	51.12	11.42
Germany	Butzbach	50.43	8.67
Germany	Cannstatt	48.8	9.23
Germany	Colonia Ulpia Traiana / Xanten	51.67	6.45
Germany	Colonia Ulpia Traiana / Xanten (Fst. Herberge)	51.67	6.45
Germany	Colonia Ulpia Traiana / Xanten (Fst. Thermen)	51.67	6.45
Germany	Corvey	51.78	9.4
Germany	Csitz	51.65	12.07
Germany	Dabrun	51.83	12.72
Germany	Dammendorf	51.58	12.13
Germany	Dangstetten	47.62	8.23
Germany	Dannenberg	53.1	11.1
Germany	Dargun	53.9	12.85
Germany	denahlen	48.08	9.65
Germany	Derenburg	51.86	10.9
Germany	Dessau-Mosigkau	51.8	12.15
Germany	Deutsch Wusthausen	52.3	13.58
Germany	Dewitz (Ot. von Taucha)	51.38	12.5
Germany	Dhren (Ot. von Petershagen)	52.4	8.97
Germany	Dienstedt	50.8	11.17
Germany	Diusburg (Fst. Baugrube C&A)	51.43	6.75
Germany	Dobl	47.85	12.15
Germany	Dormagen	51.1	6.83
Germany	Dreieichenhain	50.02	8.72
Germany	Drense	53.32	13.98
Germany	Dresden (Ot. Cotta)	51.05	13.75
Germany	Dresden (Ot. Cotta)	51.05	13.75
Germany	Dresden-Coschtz (Fst. Heidenschanze)	51.05	13.75
Germany	Dresden-Cotta	51.5	13.75
Germany	Dresden-Cotta	51.05	13.75
Germany	Drigge, Wampener Wiek	54.3	13.17
Germany	Duisburg (Fst. Alter Markt)	51.43	6.75
Germany	Eckernfrde (Fst. Mwenberg)	54.48	9.83
Germany	Eckhorst	53.9	10.63
Germany	Eggolsheim	49.75	11.08
Germany	Ehestorf (Fst. Grab 1060)	53.48	9.92
Germany	Ehestorf-Vahrendorf	53.48	9.92
Germany	Ehrenstein	50.76	11.18
Germany	Ehrenstein	50.7551	11.1758
Germany	Ehrenstein	50.7551	11.1758
Germany	Eilsleben	52.15	11.22
Germany	Eilsleben	52.1488	11.212
Germany	Einbeck (Fst. Negenborner Weg)	51.49	9.88
Germany	Eining	48.82	11.78
Germany	Eisleben (OT Helfta)	51.53	11.55
Germany	Elisenhof	54.32	8.93
Germany	Ellerbek (Ot. von Kiel)	54.33	10.13
Germany	Ellingen	49.07	11
Germany	Erbbrink	52.07	10.72
Germany	Erding, Kapuzinerkloster	48.28	11.92
Germany	Erfurt (Fst. Krmpfertor)	50.98	11.03
Germany	Erfurt, Nordhuser Strae	50.98	11.03
Germany	Erfurt, Steiger	50.98	11.03
Germany	Erfurt, Stolzestrae	50.98	11.03
Germany	Ergolding, Fischergasse	48.55	12.15
Germany	Esperstedt (Fst. Unteresperstedt)	51.35	11.18
Germany	Euerwanger Bhl bei Greding	49.04	11.36
Germany	Falkensteinhhle	48.08	9.22
Germany	Feddersen Wierde	53.57	8.57
Germany	Feldberg	53.33	13.45
Germany	Felsstlle	48.28	9.75
Germany	Fichtenberg	51.4	13.25
Germany	Fischerinsel	53.48	13.17
Germany	Flemsdorf	51.47	12.28
Germany	Frankendorf	50.97	11.43
Germany	Frankfurt (Fst. Krutzen im Kalbacher Feld)	50.13	8.68
Germany	Frankfurt/O. (Ot. Lossow)	52.28	14.55
Germany	Freising	48.4	11.75
Germany	Friedberg	50.33	8.75
Germany	Friedberg	48.33	10.98
Germany	Friedberg/Bay.	48.33	10.98
Germany	Friedland	53.68	13.55
Germany	Friedland (Fpl. 90, "Fauler Graben")	53.68	13.55
Germany	Friesack	52.73	12.58
Germany	Froitzheim	50.72	6.58
Germany	Frstermoor	50.98	11.32
Germany	Fuchsberg-Sdensee	54.7	9.62
Germany	Fuchskirche I und II	50.65	11.17
Germany	Futterkamp	54.28	10.62
Germany	Gangloffsmmern (Fst. Schweinestlle LPG)	51.18	10.93
Germany	Gatersleben (Fst. Akademie-Institut)	51.82	11.28
Germany	Gauknigshofen	49.63	10
Germany	Gaukonigshofen	49.6333	10.0023
Germany	Gellep (Ot. von Krefeld)	54.28	10.62
Germany	Genshagen	52.32	13.32
Germany	Ghlen-Glienicke	53.05	12.77
Germany	Giekau	54.3176	10.5063
Germany	Giekau	54.25	10.5
Germany	Gielde (Fst. Rhes Hofgarten)	52.08	10.5
Germany	Giemannsdorf	51.88	13.7
Germany	Glasow (Fpl. 5)	53.38	14.27
Germany	Gleina (Fst. Kolk)	51.23	11.72
Germany	Golchen	53.8	13.28
Germany	Gommern	52.07	11.83
Germany	Gommerstedt	50.83	11.06
Germany	Gotha (Fst. Siebleben)	50.95	10.72
Germany	Gotha-Siebleben	50.95	10.72
Germany	Griesstetten	49.28	11.48
Germany	Grna	51.77	11.7
Germany	Gro Fredenwalde	53.13	13.8
Germany	Gro Raden	53.73	11.87
Germany	Gro-Gerau	49.92	8.48
Germany	Grofahner	51.07	10.83
Germany	Groitzsch, Wiprechtsburg	51.17	12.27
Germany	Groobringen	51.03	11.33
Germany	Grorner	51.62	11.5
Germany	Gttingen (Fst. Weender Strae 54)	51.53	9.93
Germany	Gundremmingen, "Brgle"	48.5	10.4
Germany	Haarhausen	50.87	10.9
Germany	Hadersbach	48.88	12.58
Germany	Haina	50.42	10.53
Germany	Hainichen (Herfurthscher Plan)	57.95	13.12
Germany	Hainichen (Herfurthscher Plan)	50.97	13.1244
Germany	Haithabu	54.52	9.55
Germany	Halberstadt	51.9	11.05
Germany	Halberstadt (Fst. Holzmarkt 2)	51.9	11.05
Germany	Halberstadt (Fst. Martiniplan)	51.9	11.05
Germany	Haldensleben	52.3	11.42
Germany	Halle	51.5	12
Germany	Halle-Trotha (Fst. Brachwitzer Str.)	51.5	12
Germany	Halle-Trotha, Brachwitzer Str.	51.5	12
Germany	Halle/Saale (OT. Mtzlich, Fst. Goldberg)	51.52	12.02
Germany	Hanau-Mittelbuchen	50.13	8.93
Germany	Hanfwerder	53.47	13.2
Germany	Hannover	52.38	9.73
Germany	Hardisleben (Fst. Kiesgrube Bachstein an der Weise	51.17	11.42
Germany	Harsefeld	53.45	9.48
Germany	Harste (Fst. 20-22)	53.13	13.8
Germany	Hatzburg	53.58	9.7
Germany	Haus Meer / Bderich	51.62	6.58
Germany	Hausneindorf	51.83	11.27
Germany	Hde I	52.47	8.37
Germany	Heidelberg-Neuenheim	49.13	11.15
Germany	Heidmoor / Berlin	54.05	10.48
Germany	Heilbronn	49.13	9.23
Germany	Heilbronn-Neckargartach	49.13	9.23
Germany	Heilbronn, Rundstrae 10	49.13	9.23
Germany	Heimbach-Weis (Ot. von Neuwied)	50.43	7.47
Germany	Hellersdorf (Fpl. 9)	52.55	13.55
Germany	Henglarn (Fst. I)	51.62	8.88
Germany	Herford	52.13	8.67
Germany	Hetzenberg	49.13	9.23
Germany	Hetzenberg/H.- Neckargartach	49.13	9.23
Germany	Heuneburg	48.1	9.41
Germany	Heuneburg	48.0954	9.41101
Germany	Heuneburg	48.0954	9.41099
Germany	Heuneburg	48.06	9.44
Germany	Heuneburg	48.06	9.43862
Germany	Hfingen	47.93	8.5
Germany	Hienheim	48.92	11.9
Germany	Hildesheim (Fst. Domhgel, Leunishof)	52.15	9.95
Germany	Hildesheim-Bavenstedt	52.15	9.95
Germany	Hirsau	48.73	8.73
Germany	Hmerten	52.6	11.98
Germany	Hohen Viecheln	53.7846	11.5104
Germany	Hohen Viecheln	53.78	11.52
Germany	Hoher Bogen/Burgstall	49.18	12.87
Germany	Hohlstedt	51.45	11.17
Germany	Holdenstedt	51.48	11.45
Germany	Holzhausen	47.92	11.42
Germany	Holzheim	51.13	9.27
Germany	Hopfenbach	53.63	10.2
Germany	Hornstaad-Hrnle I	47.68	9
Germany	Husby	54.77	9.57
Germany	Hxter (Fst. Heilig-Geist-Hospital)	51.78	9.38
Germany	Hxter (Fst. Kannescher Hof)	51.78	9.38
Germany	Hxter (Fst. Kloake Jost Ziegenhirt)	51.78	9.38
Germany	Im Vieh / Gut Flehm	54.23	10.63
Germany	Inzigkofen	48.08	9.22
Germany	Irl	49.02	12.12
Germany	Isny - Vemania	47.7	10.03
Germany	Jemgumkloster	53.27	7.37
Germany	Jena	50.93	11.58
Germany	Jersleben	52.25	11.58
Germany	Jgerhaushhle	48.02	8.95
Germany	Jues-See / Herzberg	51.67	10.33
Germany	Kablow	52.3	13.73
Germany	Karlburg	49.8	9.95
Germany	Karlstein	47.63	13
Germany	Kartstein / Mechernich	50.55	6.65
Germany	Kastorf	53.65	13.07
Germany	Kelheim	48.92	11.9
Germany	Kempten - Cambodunum	47.73	10.32
Germany	Kempten-Keckwiese	47.73	10.32
Germany	Kempten, Rathaus	47.73	10.32
Germany	Kessin, Ot. von Grapzow	53.73	13.32
Germany	Kesterburg	50.95	8.73
Germany	Khner Hhe / Einbeck	51.83	9.85
Germany	Kiel	54.33	10.13
Germany	Kietz (Fst. Mhlenburg)	52.75	12.32
Germany	Kietzwerder	53.45	13.13
Germany	Kirchheim b. Mnchen	48.13	11.58
Germany	Kissenbrck	52.12	10.62
Germany	Klein Wanzleben	52.07	11.37
Germany	Klein-Bddenstedt	52.2	10.98
Germany	Kleinlangheim	49.75	10.18
Germany	Kleinromstedt (Fst. Herreser Weg)	50.98	11.52
Germany	Klessin	52.45	14.57
Germany	Kln (Fst. Albansviertel)	50.93	6.95
Germany	Kln (Fst. Heumarkt)	50.93	6.95
Germany	Kln (Fst. Wolfsstrae)	52.03	11.25
Germany	Kln-Lindenthal	50.93	6.95
Germany	Kln-Mngersdorf	50.93	6.95
Germany	Knigsaue	51.82	11.4
Germany	Knzing	48.83	12.97
Germany	Knzing-Unternberg	48.83	12.97
Germany	Kolbow	53.3	11.65
Germany	Konstanz, Katzgasse	47.67	9.17
Germany	Kraichtal-Gochsheim	49.13	8.77
Germany	Kratzeburg	53.43	12.95
Germany	Kretzschau-Groitzschen	51.05	12.07
Germany	Krimmlitz (Fst. Stahlsche Tongrube)	51.1	12.18
Germany	Krner	51.23	10.6
Germany	Kruckow	53.9	13.23
Germany	Kthen-Geuz	51.75	11.97
Germany	Ladenburg	49.47	8.6
Germany	Lahnau-Waldgirmes (Fst. Goldnenacker)	52.32	11.77
Germany	Lahntal/Caldern	50.85	8.72
Germany	Landau/Isar	48.67	12.72
Germany	Landersdorf	49.25	11.1
Germany	Langweiler	50.9	6.28
Germany	Lauchheim	48.88	10.27
Germany	Laufenburg	47.62	8.23
Germany	Lbben-Steinkirchen	51.92	13.93
Germany	Lbbenau	51.87	13.97
Germany	Lbeck (Fst. Alfstrae 36/38)	53.87	10.67
Germany	Lbeck (Fst. Dr.-Julius-Leber-Strae 58)	53.87	10.67
Germany	Lbeck (Fst. Heiligen-Geist-Hospital)	53.87	10.67
Germany	Lbeck (Fst. Hundestrae 13-17)	53.87	10.67
Germany	Lbeck (Fst. Knigstrae 59-63)	53.87	10.67
Germany	Lbeck (Fst. Moor- oder Dreckwall)	52.3	13.73
Germany	Lbeck (Fst. Schrangen / Fronerei)	53.87	10.67
Germany	Lbeck (Fst. Wallstrae 4)	51.07	10.83
Germany	Liebenau	52.62	9.1
Germany	Lietzow (Fst. Buddelin)	54.48	13.52
Germany	Lomersheim	48.95	8.85
Germany	Lorenzberg	47.82	10.9
Germany	Lorenzberg/Epfach	47.82	10.9
Germany	Lrken	50.92	6.35
Germany	Magdalenenberg	48.05	8.47
Germany	Magdeburg-Cracau	52.17	11.67
Germany	Magdeburg-Neue Neustadt	52.17	11.67
Germany	Magdeburg-Prester	52.17	11.67
Germany	Mailing	48.77	11.45
Germany	Mainmndungsgebiet	50.02	8.38
Germany	Malerfels	48.58	10.13
Germany	Mamming	48.65	12.63
Germany	Manching	48.72	11.52
Germany	Marienbad (Hafen von Neustadt)	54.1	10.8
Germany	Marzoll	47.72	12.88
Germany	Mcheln	51.3	11.82
Germany	Mcheln (Fst. Mckerling)	51.3	11.82
Germany	Mddersheim	50.68	6.65
Germany	Mechernich-Antweiler	50.6	6.67
Germany	Mecklenburg	53.85	11.47
Germany	Medenheim	51.72	9.98
Germany	Meetschow	53.05	11.35
Germany	Meien	51.15	13.48
Germany	Menzlin	53.88	13.63
Germany	Mhlberg	50.87	10.83
Germany	Mhlhausen (Fst. Feldstrae)	51.22	10.45
Germany	Mintraching	48.32	11.68
Germany	Mnchen, Nikolauskapelle	48.13	11.58
Germany	Mnchenholzhausen (Fst. Lehmgrube)	50.97	11.15
Germany	Moos-Burgstall	48.63	13.2
Germany	Moosberg	47.67	11.22
Germany	Moosham-Flickermhle	48.32	11.68
Germany	Murnau	47.67	11.22
Germany	Murr	48.4	11.75
Germany	Nahe	53.93	9.53
Germany	Nauen-Brenhorst	52.6	12.88
Germany	Naumburg	51.15	11.82
Germany	Nebel	54.62	8.37
Germany	Nerkewitz	51	11.6
Germany	Nersingen	48.43	10.13
Germany	Neu-Niekhr	53.95	12.62
Germany	Neubrandenburg (Fst. 53, 194, 252)	53.57	13.27
Germany	Neubrandenburg 158	53.57	13.27
Germany	Neubrandenburg 7	53.57	13.27
Germany	Neubrandenburg 82	53.57	13.27
Germany	Neubrandenburg, Fst. 252	53.57	13.27
Germany	Neuglobsow_Dagow	53.13	13.07
Germany	Neukirchen-Bostholm	54.78	9.77
Germany	Neuwied (Fst. Fahr-Irlich)	50.43	7.47
Germany	Ngelstedt	51.12	10.72
Germany	Nidderau-Heldenbergen	50.27	8.92
Germany	Niederbieber	50.47	7.48
Germany	Niederbieber II	50.48	7.48
Germany	Niederdorla	51.15	10.45
Germany	Niedergrne	52.72	12.02
Germany	Niederzimmern (Fst. Wallichenberg)	51	11.18
Germany	Northeim / Nrten-Hardenberg	51.67	9.97
Germany	Novaesium / Neuss	51.2	6.68
Germany	Nrnberg	49.45	11.08
Germany	Nrten-Hardenberg	51.62	9.95
Germany	Ntzen (Fst. Grab II / Hgel o 13)	53.87	9.95
Germany	Ober-Florstadt	50.28	8.85
Germany	Oberdorla	51.17	10.42
Germany	Oberndorf	49.71	7.81
Germany	Oberschneiding	48.88	12.58
Germany	Oberstimm	48.77	11.45
Germany	Oberstimm	48.72	11.45
Germany	Oberursel-Bommersheim	50.22	8.6
Germany	Odagsen (Fst. I)	51.8	9.88
Germany	Oedenahlen	48.1227	9.63893
Germany	Oerenburg	53	11.33
Germany	Oettingen	48.95	10.63
Germany	Oldenburg	54.28	10.87
Germany	Oldenburg (Fst. Flche 23)	54.28	10.87
Germany	Oldendorp	51.82	9.87
Germany	Oldorf	53.63	7.92
Germany	Oldorf	52.63	11.83
Germany	Olsborg	54.17	10.47
Germany	Osnabrck (Fst. Domplatz)	52.3	8.05
Germany	Osterburken	49.42	9.43
Germany	Osterrnfeld	54.32	9.67
Germany	Parchim (Fst. Lddigsee)	53.43	11.85
Germany	Paring	48.85	12.1
Germany	Parum	53.55	11.18
Germany	Pattern	50.9	6.28
Germany	Penzlin	53.47	13.07
Germany	Pestenacker	48.05	10.9
Germany	Pestenacker Haus 1	48.05	10.87
Germany	Pestenacker-Nord	48.05	10.87
Germany	Pfaffenhofen	47.85	12.15
Germany	Pfaffenhofen, Kastenfeld	47.85	12.15
Germany	Pforzheim	48.92	8.7
Germany	Pinnberg	53.63	10.2
Germany	Pipinsburg	51.73	10.25
Germany	Plau	53.45	12.27
Germany	Pocking	48.4	13.33
Germany	Polkern	52.83	11.72
Germany	Polleben (Breitscheidstrae)	51.58	11.6
Germany	Polling	47.83	11.17
Germany	Posteburg	53.77	12.13
Germany	Potsdam	52.4	13.07
Germany	Potsdam (Fpl. Schlaatz)	52.4	13.07
Germany	Potsdam-Schlaatz	52.3865	13.082
Germany	Prohn	54.37	13.03
Germany	Putensen	53.17	9.9
Germany	Quedlinburg	51.78	11.15
Germany	Quenstedt (Schalkenburg)	51.7	11.47
Germany	Rainau-Buch	48.92	10.17
Germany	Ralswiek	54.47	13.45
Germany	Ralswiek (Fst. Augustenhof)	54.47	13.45
Germany	Ranstadt-Dauernheim (Fst. Auf der Alteburg)	52.48	13.43
Germany	Rblingen (Oberrblingen)	51.46	11.67
Germany	Rblingen (Oberrblingen)	51.438	11.3103
Germany	Rde	54.7	9.63
Germany	Rdgen	50.35	8.75
Germany	Regensburg	47.93	8.5
Germany	Regensburg-Baiuwarenkaserne	49.02	12.12
Germany	Regensburg-Harting	49.02	12.12
Germany	Regensburg-Kumpfmhl	49.02	12.12
Germany	Regensburg-Prkelgut	49.02	12.12
Germany	Regensburg, Bajuwarenkaserne	49.02	12.12
Germany	Rehmsdorf	51.07	12.22
Germany	Reichelsheim-Beienheim	49.72	8.85
Germany	Reichenbach	51.95	14.72
Germany	Reichenbach (Ot. von Guben, Fst. Fuchshebbel)	51.95	14.72
Germany	Reinsdorf	50.7	12.53
Germany	Reiser	51.25	10.47
Germany	Remda	50.77	11.22
Germany	Rerik	54.1	11.62
Germany	Reusten	48.53	9.07
Germany	Riekofen	48.92	12.35
Germany	Ritsch	53.7	9.4
Germany	Rogtz (Fst. Kapellenberg)	52.32	11.77
Germany	Roleben	51.3	11.43
Germany	Rosbach v.d.H.-Rodheim	50.28	8.7
Germany	Rosdorf	51.52	9.95
Germany	Rosenhof	54.25	11.03
Germany	Rosenhof	54.23	11.05
Germany	Rosenhof	49.25	10.23
Germany	Rothenklempenow	53.51	14.2
Germany	Rottenburg-Siebenlinden I	48.47	8.92
Germany	Rottweil	48.17	8.63
Germany	Rottweil, Hochbrcktorstr. 27	48.17	8.63
Germany	Rude, Bondebruck	54.7	9.63
Germany	Rullsdorf	53.3	10.52
Germany	Saalburg	50.27	8.58
Germany	Saalhausen 2	51.58	13.95
Germany	Salzwedel	52.85	11.15
Germany	Sassenberg	51.98	8.03
Germany	Satrupholmer Moor	54.7	9.63
Germany	Schambach	48.95	10.92
Germany	Scharsee	54.23	10.3
Germany	Scharstorf	54.23	10.28
Germany	Schlamersdorf (Fst. LA 5)	53.83	10.35
Germany	Schleswig (Fst. Schild)	54.53	9.57
Germany	Schlo Thierlstein	49.22	12.68
Germany	Schlotheim	51.25	10.67
Germany	Schmergow	52.45	12.82
Germany	Schnaittach-Hormersdorf	49.57	11.33
Germany	Schnburg	51.17	11.87
Germany	Schnfeld	51.82	13.9
Germany	Schnstedt	52.72	11.65
Germany	Schuntershhle	48.33	9.65
Germany	Schwanfeld	49.92	10.14
Germany	Sderbrarup	54.63	9.78
Germany	Seedorf (Fst. Grube C)	54.05	10.48
Germany	Seese	51.8	13.93
Germany	Siggeneben-Sd	54.25	11.05
Germany	Sindelfingen/Obere Vorstadt	48.72	9.02
Germany	Smmerda (Fst. Wiesenmhle, Kiesgrube)	51.15	11.1
Germany	Snninghausen	51.75	8.05
Germany	Sondershausen	51.37	10.87
Germany	Sponeck	48.12	7.85
Germany	Sssau	54.3	11.02
Germany	Staatsforst Veldenstein	49.45	11.58
Germany	Starigard / Oldenburg (Fst. Horizont 1)	54.28	10.87
Germany	Starigard / Oldenburg (Fst. Horizont 2-5)	54.28	10.87
Germany	Starigard / Oldenburg (Fst. Horizont 6)	54.28	10.87
Germany	Starigard / Oldenburg (Fst. Wall)	54.28	10.87
Germany	Steinau	50.3	9.48
Germany	Steinthaleben	51.4	11.02
Germany	Stellmoor	53.63	10.2
Germany	Stenderburg	51.5	9.3
Germany	Stettfeld	49.17	8.63
Germany	Stockstadt	49.97	9.17
Germany	Straubing-Kreuzbreite	48.88	12.58
Germany	Sulzberg	47.68	10.35
Germany	Taimering	48.92	12.32
Germany	Tangermnde	52.55	11.95
Germany	Taubach	50.95	11.38
Germany	Teschendorf	53.43	13.35
Germany	Teterow	53.78	12.58
Germany	Tiefbrunn	48.93	12.27
Germany	Tollwitz	51.28	12.1
Germany	Tornow	51.82	13.87
Germany	Tornow (Fst. Borchelt)	51.82	13.87
Germany	Tornow (Fst. Dorf)	51.82	13.87
Germany	Tornow (Fst. Ltjenberg)	51.82	13.87
Germany	Trbsdorf	51.25	11.63
Germany	Trbsdorf (Ot. von Burgscheidungen)	51.25	11.63
Germany	Treuchtlingen-Weinbergshof	48.95	10.92
Germany	Tribsees	54.1	12.77
Germany	Udestedt (Fst. Gemeinde-Kiesgrube)	51.05	11.13
Germany	Ulm-Eggingen	48.4	10
Germany	Ulm-Weinhof	48.4	10
Germany	Unfriedshausen	48.05	10.87
Germany	Unterhaching	48.05	11.62
Germany	Unterregenbach	49.15	10.1
Germany	Vippachedelhausen	51.08	11.2
Germany	Vipperow	53.33	12.68
Germany	Vorberg	51.82	13.93
Germany	Waghusel-Wiesental	49.25	8.5
Germany	Walkemhle (Gttingen)	51.53	9.93
Germany	Wallerfing	48.83	12.97
Germany	Waltersdorf	52.37	13.62
Germany	Wandersleben	50.9	10.85
Germany	Wandersleben (Fst. Burg Gleichen)	50.9	10.85
Germany	Wangels	54.26	10.76
Germany	Wangels (Fst. LA 505)	54.27	10.75
Germany	Waren (Fst. Stinthorst)	53.52	12.68
Germany	Wechmar	50.9	10.78
Germany	Wederath-Belginum	49.98	6.9
Germany	Wehringen	48.17	10.75
Germany	Weideroda (Ot.Zauschwitz)	51.18	12.27
Germany	Weienburg	49.03	11
Germany	Weienburg - Biriciana	49.03	11
Germany	Weienfels	51.2	11.97
Germany	Weimar-Ehringsdorf	50.98	11.32
Germany	Weinberg / Hitzacker	53.15	11.03
Germany	Weisbach (Fst. Wysburg)	50.57	11.6
Germany	Welsow	53.07	14
Germany	Welzheim	48.88	9.63
Germany	Wengelsdorf	51.28	12.05
Germany	Werlaburgdorf/Liet	52.03	10.55
Germany	Wessek	54.28	10.85
Germany	Wewelsburg (Fst. I)	51.72	8.75
Germany	Wiesbaden (Fst. Hebenkies)	50.08	8.23
Germany	Wiesenau	52.23	14.6
Germany	Wismar (Fst. "Lattmoor")	53.9	11.47
Germany	Wismar (Fst. "Wolfsburger Moor")	53.9	11.47
Germany	Wismar (Fst. 31-1)	53.9	11.47
Germany	Wittensee	54.4	9.77
Germany	Wittislingen	48.55	10.5
Germany	Wlfingen	49.28	9.58
Germany	Wolkenwehe	53.82	10.37
Germany	Wolmirstedt	52.25	11.63
Germany	Wrth-Tiefenthal	49	12.43
Germany	Wste Kunersdorf	52.4	14.52
Germany	Wulfen	51.82	11.93
Germany	Wulfshof	54.23	11.05
Germany	Wustrow	53.48	13.15
Germany	Zachow (Fst. Gallberg)	52.48	12.8
Germany	Zauschwitz (Ot. von Weideroda)	51.18	12.27
Germany	Zehbitz	51.68	12.13
Germany	Zehren	51.2	13.4
Germany	Zethlingen	52.7	11.3
Germany	Zigeunerfels	48.08	9.21
Germany	Zirzow	53.58	13.2
Germany	Zitz	52.32	12.32
Germany	Zollchow (Ot. von Rpersdorf)	53.28	13.85
Germany	Zorbau	51.2	12.02
Germany	Ztzen	51.93	13.63
Germany	Zuchering	48.72	11.42
Germany	Zugmantel	50.4	6.58
Germany	Zweins	52.27	10.52
Great Britain	Abbots Worthy (Fst. Itchen Abbas Road)	51.1	-1.27
Great Britain	Abbotstone Down	51.1	-1.17
Great Britain	Abingdon	51.68	-1.28
Great Britain	Abingdon (Fst. Broad Street)	51.68	-1.28
Great Britain	Abingdon (Fst. Old Clothing Factory)	51.68	-1.28
Great Britain	Abingdon (Fst. Stert Street)	51.68	-1.28
Great Britain	Aghanaglack	54.45	-7.92
Great Britain	Aldwick	52.02	0.05
Great Britain	All Cannings Cross	51.37	-1.93
Great Britain	Alton Longville	52.96	-1.88
Great Britain	Amesbury	51.17	-1.78
Great Britain	Ann Corran Rockshelter	57.67	-7.29
Great Britain	Annaghmare	54.1	-6.62
Great Britain	Ardnave	55.8742	-6.34591
Great Britain	Ashville	51.68	-1.3
Great Britain	Asthall	51.82	-1.63
Great Britain	Avebury	51.45	-1.85
Great Britain	Baldock	51.98	-0.2
Great Britain	Balksbury	51.22	-1.47
Great Britain	Ballidon	53.08	-1.63
Great Britain	Banbury	52.07	-1.33
Great Britain	Bancroft	52.1	-0.83
Great Britain	Bantham	50.27	-3.85
Great Britain	Banwell	51.33	-2.87
Great Britain	Barford Farm	50.8	-1.97
Great Britain	Barholm	52.68	-0.4
Great Britain	Barnard Castle	54.55	-1.92
Great Britain	Barnsley Park	51.75	-1.9
Great Britain	Bath	51.38	-2.37
Great Britain	Beauport Park	50.9	0.53
Great Britain	Beaurepaire	55.1	-1.67
Great Britain	Beedon Manor Farm	51.52	-1.28
Great Britain	Belfast (Fst. Ormeau Bridge)	54.58	-5.92
Great Britain	Berwick-upon-Tweed (Fst. Oil Mill Lane)	55.77	-2
Great Britain	Bignor	50.87	-0.57
Great Britain	Birdlip	51.85	-2.12
Great Britain	Bishops Waltham	50.97	-1.2
Great Britain	Bishopstone	50.8	0.08
Great Britain	Black Patch	50.8	-0.17
Great Britain	Blashenwell	50.6	-2.05
Great Britain	Borth	52.48	-4.05
Great Britain	Botolphs	50.87	-0.3
Great Britain	Braishfield	51	-1.48
Great Britain	Brancaster	52.97	0.65
Great Britain	Brean Down	51.3	-2.98
Great Britain	Briarfield	53.8555	-3.01077
Great Britain	Brighton (Fst. Whitehawk Camp)	50.83	-0.17
Great Britain	Brixworth (Fst. Vicarage Garden)	52.33	-0.9
Great Britain	Buckquoy	59.13	-3.3
Great Britain	Budbury	51.37	-2.25
Great Britain	Burgh	52.12	1.25
Great Britain	Burgh Castle	52.6	1.75
Great Britain	Burwell Fen	52.27	0.33
Great Britain	Bury Hill / Houghton	50.88	-0.57
Great Britain	Buxton	53.25	-1.92
Great Britain	Caerleon (Fst. Fortress Bath)	51.62	-2.95
Great Britain	Caerwent (Venta Silurum)	51.62	-2.77
Great Britain	Caister-on-Sea	52.65	1.73
Great Britain	Camulodunom / Colchester	51.9	0.9
Great Britain	Canterbury (Fst. Linacre Garden)	51.28	1.08
Great Britain	Carsington Pasture Cave	53.0853	-1.65516
Great Britain	Castle Acre Castle	52.7	0.68
Great Britain	Castle Rising	52.8	0.48
Great Britain	Castle Sween	55.97	-5.48
Great Britain	Catcote	54.68	-1.22
Great Britain	Catsgore	51.03	-2.7
Great Britain	Catterick	54.37	-1.63
Great Britain	Chalton (Fst. site 15 u. 50)	50.73	-1.55
Great Britain	Charterhouse Warren Farm / Mendip	50.97	-3.15
Great Britain	Charterhouse Warren Farm Swallet	50.97	-3.15
Great Britain	Chelmsford	51.73	0.47
Great Britain	Cherhill	51.42	-1.95
Great Britain	Chesham (Fst. Stratford's Yard)	51.72	-0.63
Great Britain	Chew Valley Lake	51.37	-2.63
Great Britain	Chichester	50.83	-0.8
Great Britain	Chilgrove	50.92	-0.82
Great Britain	Christchurch	50.73	-1.75
Great Britain	Cirencester	51.73	-1.98
Great Britain	Clausentum / Southampton	50.92	-1.42
Great Britain	Cleaves Cove	55.7	-4.72
Great Britain	Cnoc Stanger	58.55	-3.78
Great Britain	Cogges	51.78	-1.47
Great Britain	Colchester (Fst. Balkerne Lane E)	51.9	0.9
Great Britain	Conway (Fst. Old Vicarage)	53.28	-3.83
Great Britain	Copse Farm	50.85	-0.78
Great Britain	Corhampton	50.98	-1.12
Great Britain	Corhampton	50.9797	-1.13104
Great Britain	Corstopitum	54.97	-2.02
Great Britain	Covesea (Fst. Sculptor's Cave)	57.7	-3.4
Great Britain	Coygan Camp	51.73	-4.5
Great Britain	Croft Ambrey	52.3	-2.82
Great Britain	Cumstoun	54.83	-4.03
Great Britain	Cushendun	55.12	-6.05
Great Britain	Danebury	51.12	-1.5
Great Britain	Darent gravels	51.33	-0.17
Great Britain	Darent Gravels, Kent (BM-1619)	51.37	0.21
Great Britain	Denver	52.6	0.38
Great Britain	Derby	52.92	-1.5
Great Britain	Dibble's Farm / Christon	51.32	-2.9
Great Britain	Ditchling Beacon	50.92	0.12
Great Britain	Dog Hole Fissure	53.2613	-1.20273
Great Britain	Dorchester	51.65	-1.17
Great Britain	Dowel Cave	53.2	-1.8
Great Britain	Dragonby	53.65	-0.58
Great Britain	Droitwich (Fst. Friar Street)	52.27	-2.15
Great Britain	Droitwich (Fst. Old Bowling Green)	52.27	-2.15
Great Britain	Dun Bhuirg	56.3347	-6.4041
Great Britain	Dun Cul Bhuirg	56.32	-6.42
Great Britain	Dunstable	51.88	-0.53
Great Britain	Dunstaffnage Castle	56.4547	-5.43694
Great Britain	Durham (Fst. Saddler Street)	54.78	-1.57
Great Britain	Durham Castle (Fellows Garden)	54.78	-1.57
Great Britain	Durrington Walls	51.18	-1.78
Great Britain	Easton Down (Fst. R7, M3 Motorway)	51.1	-1.33
Great Britain	Easton Down / Bishops Cannings	51.4	-1.92
Great Britain	Edinburgh (Fst. Castle)	55.95	-3.22
Great Britain	Edinburgh Castle	55.9489	-3.19912
Great Britain	Elderbush Cave	52.9	-1.78
Great Britain	Eldon's Seat	50.62	-2.12
Great Britain	Elsted	50.97	-0.83
Great Britain	Exeter	50.72	-3.52
Great Britain	Exning	52.27	0.43
Great Britain	Faccombe	51.35	-1.38
Great Britain	Farleigh Wallop	51.22	-1.07
Great Britain	Farleigh Wallop (Fst. Brighton Hill South)	51.22	-1.07
Great Britain	Farmoor	51.8	-1.33
Great Britain	Feltwell	52.4858	0.514148
Great Britain	Feltwell (Fst. Little Oulsham Drove)	52.5	0.58
Great Britain	Fens, Burwell	52.2932	0.308313
Great Britain	Fens, Car Dyke	52.8469	-0.338415
Great Britain	Fens, Chatteris	52.4545	0.050011
Great Britain	Fens, Hilgay	52.5333	0.35
Great Britain	Fens, nr Upware	52.3084	0.254402
Great Britain	Fens, Swafham	52.6468	0.688471
Great Britain	Fifiel Bavant	51.05	-2
Great Britain	Figheldean	51.25	-1.8
Great Britain	Fishbourne	50.83	-0.8
Great Britain	Flixborough	53.62	-0.65
Great Britain	Fox Hole Cave	53.2	-1.85
Great Britain	Foxcotte	53.18	-1.8
Great Britain	Foxton	52.23	-0.28
Great Britain	Friar's Oak	51.1179	-1.03986
Great Britain	Frocester Court	51.75	-2.42
Great Britain	Frocester Court VIa u. VIc	51.75	-2.42
Great Britain	Fuller's Hill / Great Yarmouth	52.62	1.73
Great Britain	Fulmer (Fst. Low Farm)	51.53	-0.6
Great Britain	Gadebridge	51.78	-0.47
Great Britain	Garton Slack	54.02	-0.57
Great Britain	Gatcombe	51.43	-2.68
Great Britain	Glastonbury	51.15	-2.72
Great Britain	Glastonbury (Fst. Wirral Park Farm, The Mound)	51.15	-2.72
Great Britain	Glastonbury Relief Road	51.1474	-2.71778
Great Britain	Gloucester (Fst. East Gate)	51.88	-2.23
Great Britain	Gloucester (Fst. North Gate)	51.88	-2.23
Great Britain	Gloucester (Fst. Westgate Street)	51.88	-2.23
Great Britain	Gomeldon	51.12	-1.77
Great Britain	Goodwood (Fst. Trundle)	50.87	-0.8
Great Britain	Gorsey Bigbury	51.28	-2.77
Great Britain	Gough's Cave / Cheddar	51.28	-2.77
Great Britain	Gough's Old Cave	51.2816	-2.76588
Great Britain	Grandford	52.53	0.05
Great Britain	Grays (Fst. Ardale School)	51.48	0.33
Great Britain	Great Chesterford	52.07	0.18
Great Britain	Great Holts Farm / Boreham	51.77	0.5
Great Britain	Green Craig	55.7712	-3.41743
Great Britain	Green Craig, Pentland Hills	55.7712	-3.41743
Great Britain	Green Howe	53.97	-1.4
Great Britain	Greenham Dairy Farm	51.42	-1.33
Great Britain	Greenham Dairy Farm	51.4	-1.31
Great Britain	Grimes Graves	52.4755	0.67172
Great Britain	Grimes Graves	52.47	0.65
Great Britain	Grimthorpe	54.07	-0.75
Great Britain	Groundwell Farm	51.62	-1.78
Great Britain	Gussage All Saints	50.92	-2.05
Great Britain	Haddenham (Fst. V)	52.35	0.15
Great Britain	Hambleden	51.58	-0.73
Great Britain	Hapsburn	55.5	-2.5
Great Britain	Harting Beacon Hill	50.97	0.85
Great Britain	Haughton Strother	55.06	-2.16
Great Britain	Haughton Strother	55.0562	-2.19109
Great Britain	Haymes (Fst. Cleeve Hill)	51.9	-2.07
Great Britain	Hazleton North	51.8686	-1.89538
Great Britain	Hemp Knoll	51.45	-1.85
Great Britain	Hereford (Fst. Berrington Street)	52.07	-2.72
Great Britain	Hereford (Fst. Bewell House)	52.07	-2.72
Great Britain	High Wycombe (Fst. Desborough Castle)	51.63	-0.77
Great Britain	Highfield	51.07	-1.8
Great Britain	Hockwold cum Wilton (Fst. Leylands Farm)	52.47	0.6
Great Britain	Hockwold-cum-Wilton	52.47	0.6
Great Britain	Hod Hill	50.88	-2.22
Great Britain	Hunstanton (Fst. Redgate Hill)	52.92	0.5
Great Britain	Huntingdon (Fst. Orchard Lane)	52.33	-0.2
Great Britain	Ilchester (Fst. Limington Road)	51.02	-2.68
Great Britain	Ilchester (Fst. Monor House)	51.02	-2.68
Great Britain	Inchaffray Abbey	56.38	-3.7
Great Britain	Inchnadamph	58.15	-4.98
Great Britain	Irthlingborough	52.33	-0.62
Great Britain	Isbister	58.78	-2.93
Great Britain	Kendricks Cave	53.31	-3.79
Great Britain	Kents Cavern	51.25	0.75
Great Britain	Killyliss	54.5	-7.28
Great Britain	King Arthur's Cave	51.87	-2.65
Great Britain	King's Lynn	52.75	0.4
Great Britain	Kings Langley	51.72	-0.47
Great Britain	Kinsey Cave	54.08	-2.31
Great Britain	Kitley Shelter Cave	54.8357	-4.22025
Great Britain	Knew Bridge	51.5	-0.11
Great Britain	Larrybane	55.23	-6.37
Great Britain	Latimer	51.8	-0.65
Great Britain	Launceston Castle	50.63	-4.35
Great Britain	Leeds (Fst. Kirkstall Abbey)	53.83	-1.58
Great Britain	Lewes	50.87	0.02
Great Britain	Lewknor (Fst. Sadler's Wood)	51.68	-1
Great Britain	Liddington Castle	51.5	-1.67
Great Britain	Lincoln	53.23	-0.55
Great Britain	Lincoln (Fst. Flaxengate)	53.23	-0.55
Great Britain	Linton	55.53	-2.36
Great Britain	Linton Loch	55.55	-2.31667
Great Britain	Little Barford	52.18	-0.32
Great Britain	Little Cressingham	52.55	0.68
Great Britain	Little Paxton	52.28	-0.27
Great Britain	Little Pickle	51.23	-0.18
Great Britain	Little Somborne	51.08	-1.48
Great Britain	Little Woolstone	51.52	-0.5
Great Britain	Llantrithyd	51.45	-3.38
Great Britain	Llantrithyd	51.4453	-3.38124
Great Britain	Loch of Marlee	56.57	-3.4
Great Britain	Loch of Marlee	56.5667	-3.4
Great Britain	Lodge Farm	50.8	-1.97
Great Britain	London (Fst. Aldgate)	51.5	-0.17
Great Britain	London (Fst. Angel Court)	51.5	-0.17
Great Britain	London (Fst. Arundel House)	51.5	-0.17
Great Britain	London (Fst. Billingsgate Buildings)	51.5	-0.17
Great Britain	London (Fst. Enfield)	51.65	-0.08
Great Britain	London (Fst. Kent Road, St. Mary Cray)	51.5	-0.17
Great Britain	London (Fst. POM 79, Franziskanerkloster)	51.5	-0.17
Great Britain	London (Fst. Ratcliff, Butcher Row)	51.5	-0.17
Great Britain	London (Fst. Southwark)	51.5	-0.17
Great Britain	London (Fst. St. Magnus House)	51.5	-0.17
Great Britain	London (Fst. Westminster Abbey)	51.5	-0.17
Great Britain	Longbury Bank	51.67	-4.73
Great Britain	Longthorpe	52.55	-0.25
Great Britain	Lough Faughan Crannog	54.3	-5.73
Great Britain	Lydford Castle	50.65	-4.1
Great Britain	Magiovinium	51.99	-0.72
Great Britain	Maiden Castle	50.7	-2.4
Great Britain	Manifold Valley	53.11	-1.83
Great Britain	Manifold Valley	53.1	-1.84
Great Britain	Marlborough Downs	51.47	-1.72
Great Britain	Marshfield	51.47	-2.32
Great Britain	Mc Arthur Cave	56.21	-4.99
Great Britain	Micheldever Wood	51.15	-1.22
Great Britain	Michelham Priory	50.87	0.27
Great Britain	Middlestot's Bog	55.8	-2.32
Great Britain	Middlestots Bog	55.7934	-2.27346
Great Britain	Mildenhall Fen	52.35	0.5
Great Britain	Mill Pot Cave	53.1	-1.85
Great Britain	Milton Lilbourne	51.35	-1.77
Great Britain	Mingies Ditch / Hardwick-with Yelford	51.78	-1.35
Great Britain	Morton	56.45	-2.879
Great Britain	Moughton Fell Cave	54.1479	-2.31534
Great Britain	Mount Pleasant	50.7	-2.4
Great Britain	Mount Sandel	55.13	-6.67
Great Britain	Moylehid	54.31	-7.78
Great Britain	Moylehid	54.31	-7.77
Great Britain	Neatham	51.17	-0.95
Great Britain	Newburgh	56.35	-3.24
Great Britain	Newbury (Fst. Bartholomew Street)	51.42	-1.33
Great Britain	Newcastle upon Tyne	54.98	-1.58
Great Britain	Newcastle upon Tyne (Fst. Black Gate)	54.98	-1.58
Great Britain	Newstead	55.55	-2.83
Great Britain	Newton Moor	55.3417	-1.73135
Great Britain	North Bersted	50.8	-0.7
Great Britain	North Cerney	51.77	-1.98
Great Britain	North Elmham Park	52.75	0.93
Great Britain	North Ferriby	53.73	-0.52
Great Britain	North Marden	50.94	-0.85
Great Britain	North Marden	50.73	-0.9
Great Britain	Norwich (Fst. Alms Lane)	52.63	1.3
Great Britain	Norwich (Fst. Fishergate)	52.63	1.3
Great Britain	Norwich (Fst. St. Martin-at-Palace Plain)	52.63	1.3
Great Britain	Norwich (Fst. Whitefriars Street Car Park)	52.63	1.3
Great Britain	Oakham	52.67	-0.72
Great Britain	Oban (Fst. Gas Works Cave)	56.4104	-5.46972
Great Britain	Oban (Fst. MacArthur Cave)	56.42	-5.48
Great Britain	Oban (Fst. MacArthur Cave)	56.4104	-5.46972
Great Britain	Oban (Fst. Mackay Cave)	56.42	-5.48
Great Britain	Oban (Fst. Mackay Cave)	56.4104	-5.46972
Great Britain	Offham Hill	50.87	0.02
Great Britain	Old Down Farm / Andover	51.22	-1.47
Great Britain	Old Erringham / Shoreham	50.82	-0.27
Great Britain	Old Winteringham	53.67	-0.57
Great Britain	Osbourne House / Romsey	50.98	-1.5
Great Britain	Ospringe	51.33	0.88
Great Britain	Ower	50.63	-2.07
Great Britain	Owlesbury	51	-1.3
Great Britain	Oxford	51.77	-1.25
Great Britain	Oxford (Fst. Dominican Priory)	51.7562	-1.26009
Great Britain	Oxford (Fst. Oseney Abbey)	51.77	-1.25
Great Britain	Oxford (Fst. St. Aldates)	51.77	-1.25
Great Britain	Oxford (Fst. St. Ebbe's)	51.77	1.25
Great Britain	Oxford (Fst. St. Ebbe's)	51.77	-1.25
Great Britain	Oxford (Fst. St. Ebbe's)	51.7506	-1.25939
Great Britain	Parc le Breos Cwm	51.62	-4.08
Great Britain	Park Street	51.87	-0.48
Great Britain	Perth (Fst. 35-43 Canal Street)	56.4	-3.47
Great Britain	Perth (Fst. Meal Vennel u. Scott Street)	56.4	-3.47
Great Britain	Pevensey	50.8	0.35
Great Britain	Piddington	52.17	0.88
Great Britain	Pierowall	59.32	-3
Great Britain	Plant's Farm / Maxey	52.58	-0.33
Great Britain	Pontefract Priory	53.7	-1.3
Great Britain	Portchester Castle	50.85	-1.12
Great Britain	Portchester Castle (Fst. uere Wehranlage)	50.85	-1.12
Great Britain	Potterne	51.35	-1.98
Great Britain	Poundbury	50.72	-2.4
Great Britain	Prestatyn	53.33	-3.4
Great Britain	Quanterness	59	-3.03
Great Britain	Rainsborough	52	-1.25
Great Britain	Ramsbury	51.43	-1.6
Great Britain	Ramsbury (Fst. High Street)	51.4426	-1.60504
Great Britain	Ramsbury (Fst. High Street)	51.44	-1.61
Great Britain	Ratfyn	51.17	-1.78
Great Britain	Rathmullan	54.27	-5.72
Great Britain	Rattray	56.6	-3.33
Great Britain	Rattray	56.58	-3.32
Great Britain	Reading	51.47	-0.98
Great Britain	Reindeer Cave	58.1505	-4.97432
Great Britain	Rivenhall	41.78	0.55
Great Britain	Robin Hood's Cave	53.27	-1.2
Great Britain	Rope Lake Hole	50.63	-2.67
Great Britain	Rotherley	50.98	-2.05
Great Britain	Rudston	54.1	-0.33
Great Britain	Rudston (Fst. barrow LXII)	54.1	-0.33
Great Britain	Rumney Castle	51.52	-3.2
Great Britain	Runnymede	51.45	-0.57
Great Britain	Runnymede	51.4445	-0.56537
Great Britain	Rushmore Park (Fst. South Lodge Camp)	50.97	-2.05
Great Britain	Sandal Castle	53.7	-1.48
Great Britain	Scole	52.37	1.17
Great Britain	Seacourt	51.78	-1.28
Great Britain	Seamer Carr	54.2368	-0.442114
Great Britain	Seamer Carr	54.23	-0.45
Great Britain	Segontium / Caernarfon	53.13	-4.27
Great Britain	Shakenoak Farm	51.85	-1.45
Great Britain	Shakenoak Farm (Fst. site A & D)	51.85	-1.45
Great Britain	Shakenoak Farm (Fst. site B)	51.85	-1.45
Great Britain	Shakenoak Farm (Fst. site C)	51.85	-1.45
Great Britain	Shakenoak Farm (Fst. site F)	51.85	-1.45
Great Britain	Shakenoak Farm (Fst. site J)	51.85	-1.45
Great Britain	Shakenoak Farm (Fst. site K)	51.85	-1.45
Great Britain	Shaws	55.1137	-3.5467
Great Britain	Sheepen	51.9	0.9
Great Britain	Shrewsbury (Fst. Area A east)	52.72	-2.75
Great Britain	Silbury	51.42	-1.85
Great Britain	Silchester	51.35	-1.13
Great Britain	Skendleby (Fst. Giants' Hills)	53.22	0.13
Great Britain	Slonk Hill	50.82	-0.27
Great Britain	Southampton (Fst. Bugle Hall)	50.92	-1.42
Great Britain	Southampton (Fst. Cuckoo Lane)	50.92	-1.42
Great Britain	Southampton (Fst. Hamwic)	50.92	-1.42
Great Britain	Southampton (Fst. High Street)	50.92	-1.42
Great Britain	Southampton (Fst. Melbourne Street)	50.92	-1.42
Great Britain	Southampton (Fst. Melbourne Street)	50.9037	-1.39075
Great Britain	Southampton (Fst. SOU31, F2048)	50.92	-1.42
Great Britain	Splash Point	53.31	-3.5
Great Britain	Spong Hill	52.73	0.93
Great Britain	Staines	51.43	-0.5
Great Britain	Stantonbury	52.07	-0.75
Great Britain	Staple Howe	54.13	-0.8
Great Britain	Star Car	53.96	-0.32
Great Britain	Star Carr	54.27	-0.42
Great Britain	Star Carr	54.12	-0.25
Great Britain	Stebbingford	51.88	0.45
Great Britain	Steyning (Fst. Tanyard Lane)	50.88	-0.33
Great Britain	Steyning (Fst. White Horse Square)	50.88	-0.33
Great Britain	Stonehenge	51.18	-1.85
Great Britain	Stratton Down	51.15	-1.22
Great Britain	Sydenham	54.67	-5.73
Great Britain	Tasburgh	52.6	1.3
Great Britain	Tetsworth (Fst. Copt Hay)	51.72	-1.02
Great Britain	Thatcham	51.42	-1.25
Great Britain	Thatcham	51.4036	-1.2605
Great Britain	Thatcham	51.4	-1.26
Great Britain	Thatcham V	51.42	-1.25
Great Britain	The Meadows	57.19	-3.21
Great Britain	The Meadows	55.9419	-3.19466
Great Britain	The Mound, Glastonbury	51.1461	-2.72909
Great Britain	Thetford (Fst. Brandon Road)	52.42	0.75
Great Britain	Thetford (Fst. Brandon Road)	52.4199	0.713313
Great Britain	Thetford (Fst. Redcastle Furze)	52.42	0.75
Great Britain	Thickthorn Down	50.93	-1.92
Great Britain	Thornham	52.97	0.63
Great Britain	Tintern	51.72	-2.68
Great Britain	Toberagnee	54.68	-6.07
Great Britain	Tollard Royal	50.95	-2.07
Great Britain	Torberry	50.97	0.85
Great Britain	Tripontium	52.38	-1.25
Great Britain	Ulrome	53.98	-0.22
Great Britain	Uxbridge	51.55	-0.48
[truncated: 2,851 more rows]
